# Supplementary material for: A comprehensive molecular phylogeny of Geometridae (Lepidoptera) with a focus on enigmatic small subfamilies
Source: PeerJ. 2019 Aug 27;7:e7386. doi: 10.7717/peerj.7386 (PMC6716565; doi:10.7717/peerj.7386)
Supplement: Supplemental Information 1 — All the taxonomic data, voucher ID, number of genes, current systematic placement, and references to relevant literature where the tribal association is included. [file peerj-07-7386-s001.xls]

## Sheet: gene_table-3
Appendix S1. Taxon sampling analysed in this study. All the taxonomic data, voucher ID, number of genes, current systematic placement, and references to relevant literature where the tribal association is included.
Voucher Codes and taxonomic information						Genetic Markers
Code	Family	Subfamily	Tribe	Genus	Species	ArgK	Ca-ATPase	CAD	COI-begin	COI-end	EF1a-begin	EF1a-center	EF1a-end	GAPDH	IDH	MDH	Nex9	RpS5	WntGeo
08-SRNP-35537	Geometridae	Ennominae	unassigned	Acrotomia	mucia	MK738162	MK738577	-	GU651095	-	MK740098	-	-	MK740307	-	MK740931	MK741339	-	MK742128
10ANIC-11131	Geometridae	Oenochrominae	unassigned	Oenochroma	vinaria	-	-	-	HQ953234	-	DQ191382	DQ191382	DQ191382	-	-	-	-	-	-
10ANIC-12134	Geometridae			Acalyphes	philorites	-	-	-	HQ923908	-	DQ191375	DQ191375	DQ191375	-	-	-	-	-	-
10ANIC-12144	Geometridae			Dirce	lunaris	-	-	-	HQ923918	-	DQ191380	DQ191380	DQ191380	-	-	-	-	-	-
10ANIC-12152	Geometridae			Dirce	aesiodora	-	-	-	HQ923925	-	DQ191379	DQ191379	DQ191379	-	-	-	-	-	-
11ANIC-00406	Geometridae			Furcatrox	australis	-	-	-	KF388532	-	DQ191381	DQ191381	DQ191381	-	-	-	-	-	-
AH2	Geometridae	Geometrinae	Geometrini	Antharmostes	papilio	-	-	JF785140	JF784651	JF784651	-	-	JF785277	-	-	-	-	-	-
AH3	Geometridae	Geometrinae?	Heliotheini	Petovia	marginata	-	-	JF785141	JF784652	JF784652	JF785276	-	-	-	-	JF784797	-	JF784914	JF785029
AH3604	Geometridae	Ennominae	Cassymini	Zamarada	torrida	-	-	JF785142	JF784653	JF784653	JF785278	-	JF785278	-	-	JF784798	-	JF784915	JF785030
AH3607	Geometridae	Geometrinae	Microloxiini	Microloxia	ruficornis	-	-	JF785143	JF784654	JF784654	JF785279	-	JF785279	-	-	JF784799	-	JF784916	JF785031
AH3830	Geometridae	Geometrinae	Hemistolini	Hemistola	chrysoprasaria	-	-	JF785144	JF784655	JF784655	JF785280	-	JF785280	JF785414	JF785462	JF784800	-	JF784917	JF785032
AH3852	Geometridae	Ennominae	Melanolophini	Melanolophia	sp	-	-	-	JF784656	JF784656	JF785281	-	JF785281	-	-	JF784801	-	JF784918	JF785033
AH3854	Geometridae	Geometrinae	Synchlorini	Synchlora	gerularia	-	-	JF785145	JF784657	JF784657	JF785282	-	JF785282	-	JF785463	JF784802	-	-	JF785034
AH3861	Geometridae	Ennominae	Azelinini	Pero	nr infantilis	-	-	JF785146	JF784658	JF784658	JF785283	-	JF785283	JF785415	JF785464	JF784803	-	JF784919	-
AH3862	Geometridae	Ennominae	Caberini	Sphacelodes	vulneraria	-	-	JF785147	-	JF784659	JF785284	-	JF785284	JF785416	JF785465	JF784804	-	JF784920	-
AH7057	Geometridae	Geometrinae	Nemoriini	Nemoria	nr erina	-	-	JF785148	JF784660	JF784660	JF785285	-	JF785285	-	JF785466	JF784805	-	JF784921	JF785035
AH7126	Geometridae	Ennominae	Nephodiini	Nephodia	nr panacea	-	-	JF785149	JF784661	JF784661	JF785286	-	JF785286	JF785417	-	JF784806	-	JF784922	JF785036
AH7160	Geometridae	Desmobathrinae	Desmobathrini	Dolichoneura	oxypteraria	-	-	JF785151	JF784663	JF784663	JF785288	-	JF785288	-	JF785468	JF784808	-	JF784924	JF785038
AH7230	Geometridae	Ennominae	Palyadini	Opisthoxia	corinnoides	-	-	MK738904	MK739053	MK739053	MK740095	-	MK740095	-	-	MK740932	-	MK741693	MK742129
AH7410	Geometridae	Larentiinae	Melanthiini	Melanthia	procellata	-	-	JF785153	JF784665	JF784665	JF785290	-	JF785290	-	JF785469	JF784810	-	JF784926	JF785040
AH7532	Geometridae	Geometrinae	Pseudoterpnini	Pseudoterpna	coronillaria	-	-	JF785154	JF784666	JF784666	JF785291	-	-	-	JF785470	JF784811	-	JF784927	JF785041
AH7548	Geometridae	Ennominae	Lithinini?	Pachycnemia	hippocastanaria	-	-	JF785155	JF784667	JF784667	JF785292	-	JF785292	-	JF785471	JF784812	-	JF784928	JF785042
AH7746	Geometridae	Sterrhinae	Cyllopodini	Atyria	chibcha	-	-	JF785156	JF784668	JF784668	JF785293	-	JF785293	-	-	JF784813	-	JF784929	JF785043
AH7829	Geometridae	Geometrinae	Comostolini	Comostola	leucomerata	-	-	-	JF784669	JF784669	-	-	JF785295	-	-	-	-	-	JF785044
AK-Geo-CR-0002	Geometridae	Ennominae	unassigned	Nepheloleuca	politia illiturata	-	MK738578	-	MK739054	MK739054	MK739695	MK739695	MK739695	-	-	MK740933	MK741340	MK741694	MK742130
AK-Geo-CR-0003	Geometridae	Geometrinae	Nemoriini	Dichorda	obliquata	-	MK738579	-	MK739055	MK739055	MK739696	MK739696	MK739696	-	-	MK740934	MK741341	MK741695	MK742131
AK-Geo-CR-0004	Geometridae	Larentiinae	unassigned	Anthalma	latifasciata	-	MK738580	-	MK739056	MK739056	MK740099	-	-	-	-	MK740935	-	-	MK742132
AM-94-0358	Geometridae	Sterrhinae	Timandrini	Haematopis	grataria	-	-	JQ784585	EU443364	EU443364	EU443301	EU443301	EU443301	-	-	-	-	-	JQ786862
BC_ZSM_Lep_26519	Geometridae	Larentiinae	Cataclysmini	Cataclysme	riguata	-	-	KX343827	KX343547	KX343547	-	KX343687	KX343687	KX343415	-	-	-	-	KX343628
BC_ZSM_Lep_29255	Geometridae	Larentiinae	Melanthiini	Horisme	nr obscurata	-	-	KX343863	KX343587	KX343587	KX343719	KX343719	KX343719	-	-	KX343785	-	-	KX343657
BC_ZSM_Lep_47286	Geometridae	Ennominae	Lithinini	Martindoelloia	juradoi	MK738164	MK738582	-	MK739057	MK739057	-	-	-	MK740308	-	MK740936	-	-	MK742134
BC_ZSM_Lep_59037	Geometridae	Ennominae	unassigned	Xylolocha	capucina	MK738165	MK738583	-	MK739058	MK739058	MK740101	-	-	-	-	MK740937	MK741342	MK741696	-
BC_ZSM_Lep_80663	Geometridae	Larentiinae	Eupitheciini	Eupithecia	tenuiata	-	-	MK738905	MK739059	MK739059	-	-	-	MK740309	MK740767	MK740938	-	MK741697	MK742135
BC_ZSM_Lep_84246	Geometridae	Larentiinae	Eupitheciini	Eupithecia	lariciata	-	-	MK738906	MK739060	MK739060	-	-	-	MK740310	MK740768	MK740939	-	-	MK742136
BC86106	Geometridae	Desmobathrinae	Desmobathrini	Ozola	minor	MK738163	MK738581	-	-	MK739639	MK740100	-	-	-	-	-	-	-	MK742133
bo_chi_002	Geometridae	Larentiinae	Trichopterygini	Llampidken	moesta	MK738166	MK738584	MK738907	MK739061	MK739061	MK739697	MK739697	MK739697	MK740311	-	-	MK741343	MK741698	MK742137
bo_chi_038	Geometridae	Ennominae	Nacophorini	Mallomus	antennata	MK738167	-	-	MK739062	MK739062	MK740102	-	-	MK740312	-	-	MK741344	-	MK742138
bo_chi_082	Geometridae	Larentiinae	Trichopterygini	Triptila	virescens	MK738168	MK738585	MK738908	MK739548	-	MK740103	-	-	MK740313	-	-	-	MK741699	MK742139
bo_chi_109	Geometridae	Ennominae	Nacophorini	Euangerona	valdiviae	-	MK738586	-	MK739063	MK739063	MK739698	MK739698	MK739698	-	-	-	MK741345	MK741700	-
bo_chi_120	Geometridae	Larentiinae	unassigned	Chrismopteryx	politata	MK738169	-	MK738909	MK739064	MK739064	MK739699	MK739699	MK739699	MK740314	-	-	MK741346	-	MK742140
bo_chi_126	Geometridae	Larentiinae	Stamnodini	Synneuria	triangularia	MK738170	-	MK738910	MK739065	MK739065	MK740104	-	-	MK740315	-	-	MK741347	-	MK742141
bo_chi_127	Geometridae	Ennominae	unassigned	Chloroclydon	rinodaria	MK738171	-	-	MK739066	MK739066	-	-	-	MK740316	-	-	-	-	MK742142
bo_chi_137	Geometridae	Ennominae	unassigned	Syncirsodes	distictaria	MK738172	MK738587	-	MK739067	MK739067	MK740105	-	-	-	-	-	-	-	MK742143
bo_chi_151	Geometridae	Ennominae	Lithinini	Psilaspilates	venata	MK738173	-	MK738911	MK739068	MK739068	MK740106	-	-	-	-	-	MK741348	-	MK742144
bo_chi_167	Geometridae	Ennominae	unassigned	Neorumia	gigantea	MK738174	-	MK738912	MK739069	MK739069	-	-	-	-	-	-	-	-	MK742145
bo_chi_185	Geometridae	Larentiinae	unassigned	Synpelurga	corralensis	MK738175	MK738588	-	MK739070	MK739070	MK740107	-	-	MK740317	-	-	-	MK741701	MK742146
bo_chi_219	Geometridae	Larentiinae	unassigned	Lagynopteryx	botulata	MK738176	-	MK738913	MK739071	MK739071	-	-	-	-	-	-	-	-	-
bo_chi_225	Geometridae	Ennominae	Lithinini	Euclidiodes	ophiusina	MK738177	-	MK738914	MK739072	MK739072	-	-	-	-	-	-	-	-	-
bo_chi_247	Geometridae	Ennominae	Lithinini	Franciscoia	morenoi	MK738178	MK738589	MK738915	MK739073	MK739073	MK740108	-	-	MK740318	-	-	-	-	MK742147
bo_chi_248	Geometridae	Larentiinae	unassigned	Gen	sp	MK738179	-	MK738916	MK739074	MK739074	-	X	MK740292	-	-	-	MK741349	-	MK742148
bo_chi_284	Geometridae	Ennominae	Nacophorini	Dectochilus	antucaria	MK738180	MK738590	-	MK739075	MK739075	-	X	MK740287	MK740319	-	-	MK741350	-	MK742149
bo_chi_285	Geometridae	Ennominae	Lithinini	Psilaspilates	nr concepcionensis	MK738181	MK738591	MK738917	MK739076	MK739076	MK740109	-	-	-	-	-	-	-	MK742150
bo_chi_287	Geometridae	Larentiinae	Trichopterygini	Fueguina	varians	MK738182	-	MK738918	MK739077	MK739077	MK739700	MK739700	MK739700	-	-	-	MK741351	-	MK742151
bo_chi_299	Geometridae	Ennominae	unassigned	Syncirsodes	nr primata	MK738183	-	MK738919	MK739078	MK739078	MK740110	-	-	MK740320	-	-	MK741352	-	MK742152
bo_chi_304	Geometridae	Ennominae	Lithinini?	Talca	absconda	MK738184	-	MK738920	MK739079	MK739079	MK740111	-	-	-	-	-	-	-	-
bo_chi_331	Geometridae	Larentiinae	Trichopterygini	Parapachrophylla	caliginosa	-	-	MK738921	MK739080	MK739080	MK740112	-	-	-	-	-	MK741353	-	-
bo_chi_332	Geometridae	Larentiinae	Trichopterygini	Butleriana	minor?	-	-	MK738922	MK739081	MK739081	MK739701	MK739701	MK739701	-	-	-	MK741354	MK741702	MK742153
bo_chi_344	Geometridae	Larentiinae	unassigned	Anticlea	oculisigna	MK738185	-	MK738923	MK739082	MK739082	MK739702	MK739702	MK739702	-	-	-	MK741355	-	-
bo_chi_345	Geometridae	Ennominae	Ourapterygini	Tetracis	edmondsii	MK738186	-	MK738924	MK739083	MK739083	MK740113	-	-	MK740321	-	-	MK741356	MK741703	MK742154
bo_chi_347	Geometridae	Larentiinae	Trichopterygini	Hoplosauris	limnetes?	MK738187	-	-	MK739084	MK739084	MK739703	MK739703	MK739703	MK740322	-	-	MK741357	-	MK742155
bo_chi_371	Geometridae	Larentiinae	unassigned	Aloba	cinereus	MK738188	MK738592	-	MK739549	-	MK739704	MK739704	MK739704	MK740323	-	-	MK741358	MK741704	MK742156
bo_chi_386	Geometridae	Sterrhinae	Rhodostrophiini	Rhodostrophia	cauquenensis	MK738189	-	MK738925	MK739085	MK739085	MK739705	MK739705	MK739705	-	-	-	MK741359	MK741705	MK742157
bo_chi_387	Geometridae	Larentiinae	unassigned	Isosauris	cymatophora	MK738190	-	-	MK739086	MK739086	MK740114	-	-	-	-	-	MK741360	-	-
bo_chi_388	Geometridae	Ennominae	Nacophorini	Oratha?	sp	MK738191	-	MK738926	MK739087	MK739087	MK739706	MK739706	MK739706	MK740324	-	-	MK741361	MK741706	MK742158
bo_chi_396	Geometridae	Larentiinae	unassigned	Chrismopteryx	sp	MK738192	-	MK738927	MK739088	MK739088	MK739707	MK739707	MK739707	-	-	-	MK741362	-	MK742159
bo_chi_400	Geometridae	Larentiinae	unassigned	Nebula	pseudohalia	MK738193	-	MK738928	MK739089	MK739089	MK740115	-	-	-	-	-	MK741363	-	MK742160
bo_chi_407	Geometridae	Larentiinae	Trichopterygini	Triptiloides	fissa	MK738194	MK738593	MK738929	MK739090	MK739090	MK740116	-	-	MK740325	-	-	MK741364	-	MK742161
bo_chi_408	Geometridae	Ennominae	unassigned	Atopodes?	sp	MK738195	-	MK738930	MK739091	MK739091	MK740117	-	-	-	-	-	MK741365	-	MK742162
bo_chi_409	Geometridae	Ennominae	Nacophorini	Dectochilus	antucaria	MK738196	-	-	MK739092	MK739092	-	X	MK740288	MK740326	-	-	MK741366	-	MK742163
bo_chi_410	Geometridae	Ennominae	Nacophorini	Macrolyrcea	moesta	MK738197	MK738594	-	MK739093	MK739093	MK740118	-	-	MK740327	-	MK740940	-	MK741707	MK742164
bo_chi_433	Geometridae	Geometrinae	Lophochoristini	Anomphax	gnoma	MK738198	MK738595	-	MK739550	-	MK739708	MK739708	MK739708	-	-	-	MK741367	MK741708	MK742165
bo_chi_443	Geometridae	Ennominae	unassigned	Leucochesias	sp	MK738199	MK738596	-	MK739094	MK739094	MK739709	MK739709	MK739709	MK740328	-	-	MK741368	MK741709	MK742166
bo_chi_477	Geometridae	Ennominae	Nacophorini	Praeantarctia	indecisa	MK738200	MK738597	-	MK739095	MK739095	MK740119	-	-	-	-	-	MK741369	-	MK742167
bo_chi_525	Geometridae	Ennominae	Nacophorini	Malleco	versicolor	MK738201	MK738598	-	-	MK739640	-	-	-	-	-	-	MK741370	MK741710	MK742168
bo_chi_647	Geometridae	Ennominae	unassigned	Gonogala	lactea	MK738202	MK738599	-	MK739551	-	MK740120	-	-	-	-	-	-	-	MK742169
bo_chi_648	Geometridae	Ennominae	unassigned	Idialcis	jacintha	MK738203	MK738600	-	MK739552	-	MK740121	-	-	-	-	-	-	-	MK742170
Br-Geo-0001	Geometridae	Larentiinae	unassigned	Crocypus	perlucidaria	MK738204	MK738601	MK738931	MK739096	MK739096	MK739710	MK739710	MK739710	MK740329	-	MK740941	MK741371	MK741711	MK742171
Br-Geo-0003	Geometridae	Ennominae	Nephodiini	Locha	nr hyalaria	MK738205	MK738602	MK738932	MK739097	MK739097	MK739711	MK739711	MK739711	MK740330	-	MK740942	MK741372	MK741712	MK742172
Br-Geo-0004	Geometridae	Ennominae	Caberini	Microgonia	perfulvata	MK738206	MK738603	-	MK739098	MK739098	MK740122	-	-	-	-	MK740943	-	MK741713	MK742173
Br-Geo-0005	Geometridae	Ennominae	Nephodiini	Nephodia	nubilaria	MK738207	MK738604	MK738933	MK739099	MK739099	MK739712	MK739712	MK739712	MK740331	-	MK740944	MK741373	-	MK742174
Br-Geo-0006	Geometridae	Ennominae	Caberini	Oenoptila	mixtata	MK738208	MK738605	MK738934	MK739100	MK739100	-	X	MK740300	-	-	MK740945	MK741374	MK741714	MK742175
Br-Geo-0007	Geometridae	Ennominae	unassigned	Sabulodes	caberata caberata	MK738209	MK738606	MK738935	MK739101	MK739101	MK739713	MK739713	MK739713	MK740332	-	MK740946	MK741375	MK741715	MK742176
Br-Geo-0008	Geometridae	Ennominae	Boarmiini	Synnomos	nr apistrigata	MK738210	MK738607	MK738936	MK739102	MK739102	MK739714	MK739714	MK739714	-	-	MK740947	MK741376	MK741716	MK742177
Br-Geo-0009	Geometridae	Ennominae	Nacophorini	Thyrinteina	arnobia	MK738211	MK738608	-	-	MK739641	MK740123	-	-	MK740333	-	MK740948	-	MK741717	MK742178
Br-Geo-0010	Geometridae	Ennominae	unassigned	Trotopera	olivifera	MK738212	MK738609	MK738937	MK739103	MK739103	MK739715	MK739715	MK739715	MK740334	-	MK740949	-	MK741718	MK742179
Br-Geo-0011	Geometridae	Ennominae	unassigned	Polla	ochreicosta	MK738213	MK738610	MK738938	MK739104	MK739104	MK739716	MK739716	MK739716	MK740335	-	MK740950	MK741377	MK741719	MK742180
Br-Geo-0012	Geometridae	Ennominae	Cratoptera group	Cirsodes	acuminata	MK738214	MK738611	-	MK739105	MK739105	MK740124	-	-	MK740336	-	MK740951	-	MK741720	MK742181
Br-Geo-0044	Geometridae	Ennominae	Nacophorini	Erilophodes	colorata	MK738215	MK738612	-	MK739106	MK739106	MK739717	MK739717	MK739717	MK740337	-	-	MK741378	MK741721	MK742182
Br-Geo-0045	Geometridae	Ennominae	unassigned	Spododes	trilineata	MK738216	MK738613	-	MK739107	MK739107	MK739718	MK739718	MK739718	-	-	-	MK741379	MK741722	MK742183
Br-Geo-0047	Geometridae	Larentiinae	unassigned	Larentia	nr profugaria	MK738217	MK738614	-	MK739108	MK739108	MK739719	MK739719	MK739719	-	-	-	MK741380	MK741723	MK742184
Br-Geo-0050	Geometridae	Ennominae	unassigned	Microsema	quadripunctaria	MK738218	MK738615	MK738939	MK739109	MK739109	MK739720	MK739720	MK739720	MK740338	-	-	MK741381	MK741724	MK742185
Br-Geo-0052	Geometridae	Ennominae	unassigned	Eustenophasma	galeopsis	MK738219	MK738616	-	MK739553	-	MK739721	MK739721	MK739721	MK740339	-	-	MK741382	MK741725	MK742186
Br-Geo-0057	Geometridae	Ennominae	unassigned	Tetragonodes	geminaria?	MK738220	MK738617	-	MK739554	-	MK739722	MK739722	MK739722	-	-	-	MK741383	-	MK742187
Br-Geo-0059	Geometridae	Larentiinae	unassigned	Pterocypha	gibbosaria	MK738221	MK738618	-	MK739110	MK739110	MK739723	MK739723	MK739723	-	-	-	MK741384	MK741726	MK742188
Br-Geo-0062	Geometridae	Ennominae	unassigned	Leucomicra	leucospilaria	MK738222	MK738619	MK738940	MK739111	MK739111	MK739724	MK739724	MK739724	-	-	-	MK741385	MK741727	MK742189
Br-Geo-0069	Geometridae	Ennominae	unassigned	Acrotomia	viminaria	MK738223	MK738620	-	MK739555	-	MK739725	MK739725	MK739725	-	-	-	MK741386	MK741728	MK742190
Br-Geo-0070	Geometridae	Geometrinae	unassigned	Tachyphyle	acuta	MK738224	MK738621	-	MK739556	-	MK739726	MK739726	MK739726	-	-	-	MK741387	MK741729	MK742191
Ch-Geo-0002	Geometridae	Ennominae	Nephodiini?	Microclysia	pristopera	-	-	-	MK739113	MK739113	MK739727	MK739727	MK739727	-	-	MK740952	-	MK741730	MK742193
Ch-Geo-0003	Geometridae	Larentiinae	unassigned	Hagnagora	mesenata	-	-	-	MK739114	MK739114	MK739728	MK739728	MK739728	-	-	MK740953	-	MK741731	MK742194
Ch-Geo-0004	Geometridae	Ennominae	Nacophorini	Catophoenissa	dibapha	-	-	-	MK739115	MK739115	MK740126	-	-	-	-	MK740954	-	MK741732	-
Ch-Geo-0005	Geometridae	Ennominae	Lithinini	Psilaspilates	signistriata	-	-	-	MK739116	MK739116	MK739729	MK739729	MK739729	-	-	MK740955	-	MK741733	MK742195
Ch-Geo-0006	Geometridae	Larentiinae	unassigned	Lagynopteryx	botulata	MK738176	-	MK738913	MK739117	MK739117	-	X	MK740297	-	-	-	-	MK741734	MK742196
Ch-Geo-0007	Geometridae	Larentiinae	Larentiini	Larentia	macerata	-	-	-	MK739118	MK739118	MK739730	MK739730	MK739730	MK740341	-	MK740956	-	MK741735	MK742197
Ch-Geo-0008	Geometridae	Ennominae	Lithinini	Odontothera	virescens	-	-	-	MK739119	MK739119	MK740127	-	-	-	-	MK740957	-	-	MK742198
Ch-Geo-0009	Geometridae	Larentiinae	unassigned	Anomozela	cirrhiata	-	-	-	MK739120	MK739120	-	X	MK740282	MK740342	-	-	-	MK741736	MK742199
Ch-Geo-0010	Geometridae	Larentiinae	unassigned	Ennada	pellicata	-	-	-	MK739121	MK739121	MK739731	MK739731	MK739731	-	-	MK740958	-	MK741737	MK742200
CNC508338	Geometridae	Ennominae	Boarmiini	Epimecis	hortaria	MK738225	MK738622	-	MK739122	MK739122	MK739732	MK739732	MK739732	MK740343	-	-	MK741388	-	MK742201
CNC508469	Geometridae	Archiearinae	Unassigned	Leucobrephos	brephoides	MK738226	MK738623	-	-	MK739642	MK740128	-	-	MK740344	-	-	-	-	MK742202
CNC508477	Geometridae	Archiearinae	Unassigned	Archiearis	infans	MK738227	MK738624	MK738942	MK739123	MK739123	MK740129	-	-	MK740345	-	MK740959	-	MK741738	MK742203
CNC509483	Geometridae	Ennominae	Boarmiini	Exelis	ophiurus	MK738228	MK738625	MK738943	MK739124	MK739124	MK740130	-	-	MK740346	-	MK740960	-	MK741739	MK742204
CNC509535	Geometridae	Larentiinae	Hydriomenini	Archirhoe	neomexicana	MK738229	-	-	MK739125	MK739125	MK739733	MK739733	MK739733	MK740347	-	-	MK741389	-	-
CNC509907	Geometridae	Ennominae	Ourapterygini	Plataea	blanchardaria	-	MK738626	-	MK739126	MK739126	MK740131	-	-	MK740348	-	-	MK741390	-	MK742205
CNC517373	Geometridae	Ennominae	Caberini	Pterospoda	nigrescens	MK738230	MK738627	-	MK739127	MK739127	MK739734	MK739734	MK739734	MK740349	-	-	MK741391	MK741740	MK742206
CNC517444	Geometridae	Ennominae	Boarmiini	Glenoides	texanaria	MK738231	MK738628	-	MK739557	-	MK740132	-	-	-	MK740769	MK740961	-	-	MK742207
CNC517684	Geometridae	Ennominae	Boarmiini	Tornos	scolopacinarius	MK738232	MK738629	-	MK739128	MK739128	-	-	-	-	-	-	-	-	MK742208
CNC517762	Geometridae	Ennominae	Boarmiini	Paleacrita	vernata	MK738233	MK738630	-	MK739129	MK739129	MK739735	MK739735	MK739735	MK740350	-	-	MK741392	MK741741	MK742209
CNC517840	Geometridae	Ennominae	Boarmiini	Hypomecis	umbrosaria	MK738234	MK738631	-	MK739130	MK739130	MK739736	MK739736	MK739736	MK740351	-	-	MK741393	MK741742	MK742210
CNC517978	Geometridae	Ennominae	Ourapterygini	Philtraea	paucimacula	-	MK738632	-	MK739131	MK739131	MK739737	MK739737	MK739737	MK740352	-	-	-	MK741743	MK742211
CNC517990	Geometridae	Ennominae	Boarmiini	Eubarnesia	ritaria	MK738235	MK738633	-	-	MK739643	MK740133	-	-	-	-	MK740962	-	MK741744	MK742212
CNC520448	Geometridae	Ennominae	Macariini	Isturgia	dislocaria	MK738236	MK738634	MK738944	-	MK739644	MK740134	-	-	MK740353	-	MK740963	MK741394	-	MK742213
CNC522268	Geometridae	Ennominae	Caberini	Numia	bicoloraria	MK738237	-	-	MK739132	MK739132	MK740135	-	-	MK740354	-	-	MK741395	-	-
CNC522269	Geometridae	Ennominae	Boarmiini	Nepterotaea	diagonalis	MK738238	MK738635	-	MK739133	MK739133	MK740136	-	-	-	-	-	MK741396	-	-
CNC522388	Geometridae	Ennominae	Ourapterygini	Destutia	excelsa	MK738239	-	-	MK739134	MK739134	MK740137	-	-	MK740355	-	-	-	-	MK742214
CNC522401	Geometridae	Ennominae	Boarmiini	Carphoides	inconspicuaria	MK738240	MK738636	-	MK739135	MK739135	MK739738	MK739738	MK739738	MK740356	-	-	MK741397	-	MK742215
CNC522424	Geometridae	Ennominae	Ourapterygini	Somatolophia	haydenata	MK738241	MK738637	-	MK739136	MK739136	MK739739	MK739739	MK739739	-	-	-	MK741398	MK741745	MK742216
CNC522442	Geometridae	Ennominae	Ourapterygini	Eriplatymetra	lentifluata	MK738242	MK738638	-	MK739137	MK739137	MK739740	MK739740	MK739740	-	MK740770	-	MK741399	MK741746	MK742217
CNC522449	Geometridae	Ennominae	Boarmiini	Stenoporpia	nr pulmonaria	MK738243	MK738639	-	-	MK739645	MK740138	-	-	-	-	MK740964	-	MK741747	MK742218
CNC533481	Geometridae	Larentiinae	Lobophorini	Cladara	atroliturata	MK738244	-	-	MK739138	MK739138	-	-	-	-	-	-	MK741400	-	MK742219
CNC533522	Geometridae	Ennominae	Boarmiini	Melanolophia	canadaria	MK738245	MK738640	-	MK739139	MK739139	MK739741	MK739741	MK739741	MK740357	-	-	MK741401	-	MK742220
CNC533561	Geometridae	Ennominae	Ourapterygini	Tetracis	crocallata	MK738246	MK738641	-	MK739140	MK739140	MK739742	MK739742	MK739742	MK740358	-	-	MK741402	MK741748	MK742221
CNC533562	Geometridae	Ennominae	Ourapterygini	Besma	quercivoraria	MK738247	MK738642	-	-	MK739646	MK739743	MK739743	MK739743	MK740359	-	-	MK741403	MK741749	MK742222
CNC533568	Geometridae	Ennominae	Lithinini	Petrophora	subaequaria	MK738248	MK738643	-	MK739141	MK739141	MK739744	MK739744	MK739744	MK740360	-	-	-	MK741750	MK742223
CNC533584	Geometridae	Ennominae	Caberini	Sericosema	juturnaria	MK738249	MK738644	-	MK739142	MK739142	MK739745	MK739745	MK739745	MK740361	-	-	-	-	MK742224
CNC533587	Geometridae	Ennominae	Ourapterygini	Eutrapela	clemataria	MK738250	MK738645	-	MK739143	MK739143	MK739746	MK739746	MK739746	-	MK740771	-	MK741404	MK741751	MK742225
CNC533685	Geometridae	Ennominae	Nacophorini	Phaeoura	mexicanaria	MK738251	-	-	MK739144	MK739144	-	X	MK740303	MK740362	-	-	MK741405	-	MK742226
CNC533784	Geometridae	Ennominae	Unassigned	Sabulodes	dissimilis	MK738252	MK738646	-	MK739145	MK739145	MK739747	MK739747	MK739747	MK740363	-	-	MK741406	MK741752	-
CNC533787	Geometridae	Ennominae	Nacophorini	Holochroa	dissociarius	MK738253	MK738647	-	MK739146	MK739146	MK739748	MK739748	MK739748	MK740364	-	-	MK741407	MK741753	MK742227
CNC533820	Geometridae	Ennominae	Boarmiini	Vinemina	opacaria	MK738254	MK738648	-	MK739147	MK739147	MK739749	MK739749	MK739749	MK740365	-	-	MK741408	-	MK742228
CNC535687	Geometridae	Ennominae	Boarmiini	Glaucina	sp	MK738255	MK738649	-	MK739148	MK739148	MK740139	-	-	-	-	MK740965	-	-	MK742229
CNC535710	Geometridae	Geometrinae	Hemitheini	Xerochlora	viridipallens	MK738256	MK738650	MK738945	MK739149	MK739149	MK739750	MK739750	MK739750	-	-	-	-	-	MK742230
CNC535869	Geometridae	Ennominae	Macariini	Narraga	fimetaria	MK738257	MK738651	-	-	-	MK740140	-	-	MK740366	-	-	-	-	MK742231
CNC538054	Geometridae	Ennominae	Ourapterygini	Nemeris	speciosa	MK738258	MK738652	-	MK739150	MK739150	MK739751	MK739751	MK739751	MK740367	-	-	MK741409	MK741754	-
CNC538058	Geometridae	Larentiinae	Hydriomenini	Cyclica	frondaria	MK738259	-	-	MK739151	MK739151	MK740141	-	-	MK740368	-	-	MK741410	-	MK742232
CNC538143	Geometridae	Ennominae	Caberiini	Ixala	proutearia	MK738260	-	-	MK739152	MK739152	MK740142	-	-	-	-	-	-	-	MK742233
CNC538278	Geometridae	Larentiinae	Xanthorhoini	Zenophleps	lignicolorata	MK738261	-	-	MK739153	MK739153	MK739752	MK739752	MK739752	MK740369	-	-	MK741411	-	MK742234
CNC538358	Geometridae	Ennominae	Nacophorini	Aethaloida	packardaria	MK738262	-	-	MK739154	MK739154	MK740143	-	-	-	-	-	MK741412	-	MK742235
CNC538497	Geometridae	Ennominae	Boarmiini	Synglochis	perumbraria	MK738263	MK738653	MK738946	-	MK739647	MK740144	-	-	MK740370	-	MK740966	-	MK741755	MK742236
CNC541073	Geometridae	Ennominae	Ourapterygini	Caripeta	divisata	MK738264	MK738654	-	MK739155	MK739155	MK740145	-	-	MK740371	-	-	-	-	MK742237
CNC541220	Geometridae	Ennominae	Boarmiini	Glena	cognataria	-	MK738655	MK738947	-	MK739648	MK740146	-	-	MK740372	-	-	-	-	-
CNC541241	Geometridae	Geometrinae	Synchlorini	Synchlora	aerata	MK738265	MK738656	MK738948	MK739156	MK739156	MK739753	MK739753	MK739753	MK740373	-	-	-	MK741756	MK742238
CNC541278	Geometridae	Ennominae	Ourapterygini	Enypia	venata	MK738266	MK738657	-	MK739157	MK739157	MK739754	MK739754	MK739754	MK740374	MK740772	-	MK741413	MK741757	MK742239
CNC541318	Geometridae	Larentiinae	Hydriomenini	Coryphista	meadii	-	-	-	MK739558	-	MK739755	MK739755	MK739755	MK740375	-	-	MK741414	MK741758	-
CNC541324	Geometridae	Ennominae	Lithinini	Metarranthis	obfirmaria	MK738267	MK738658	-	MK739158	MK739158	MK739756	MK739756	MK739756	MK740376	MK740773	-	MK741415	MK741759	MK742240
CNC541372	Geometridae	Larentiinae	Hydriomenini	Ceratodalia	gueneata	MK738268	-	-	MK739159	MK739159	MK739757	MK739757	MK739757	MK740377	-	-	MK741416	MK741760	MK742241
CNC541374	Geometridae	Ennominae	Caberiini	Eudrepanulatrix	rectifascia	MK738269	MK738659	-	MK739160	MK739160	MK740147	-	-	MK740378	-	-	MK741417	MK741761	MK742242
CNC541450	Geometridae	Ennominae	Caberiini	Drepanulatrix	unicalcararia	MK738270	MK738660	-	MK739161	MK739161	MK739758	MK739758	MK739758	MK740379	MK740774	-	MK741418	MK741762	MK742243
CNC551898	Geometridae	Ennominae	Lithinini	Tacparia	detersata	MK738271	MK738661	-	MK739162	MK739162	MK739759	MK739759	MK739759	MK740380	-	-	MK741419	MK741763	MK742244
CNC551921	Geometridae	Ennominae	Cassymini	Protitame	virginalis	MK738272	MK738662	MK738949	-	MK739649	MK740148	-	-	MK740381	-	MK740967	-	MK741764	MK742245
CNC558546	Geometridae	Ennominae	Melanolophiini	Eufidonia	notataria	MK738273	MK738663	-	MK739163	MK739163	MK739760	MK739760	MK739760	MK740382	-	-	-	-	MK742246
CNC558574	Geometridae	Ennominae	Anagogini	Probole	alienaria	MK738274	MK738664	-	MK739164	MK739164	MK739761	MK739761	MK739761	-	-	-	-	-	MK742247
CNC569200	Geometridae	Ennominae	Boarmiini	Hypagyrtis	unipunctata	-	MK738665	-	MK739165	MK739165	MK739762	MK739762	MK739762	MK740383	-	-	-	-	-
CNC569205	Geometridae	Ennominae	Boarmiini	Protoboarmia	porcelaria	MK738275	MK738666	MK738950	MK739166	MK739166	MK740149	-	-	MK740384	-	MK740968	-	MK741765	MK742248
CNC569229	Geometridae	Ennominae	Angeronini	Euchlaena	effecta	MK738276	MK738667	-	MK739167	MK739167	MK739763	MK739763	MK739763	-	MK740775	-	-	-	MK742249
CNC573374	Geometridae	Ennominae	Ourapterygini	Pherne	subpunctata	MK738277	MK738668	-	MK739168	MK739168	MK739764	MK739764	MK739764	MK740385	MK740776	-	MK741420	-	MK742250
CNC573668	Geometridae	Geometrinae	Nemoriini	Dichorda	iridaria	MK738278	MK738669	MK738951	MK739169	MK739169	MK740150	-	-	MK740386	-	-	-	-	MK742251
CNC580909	Geometridae	Ennominae	Ourapterygini	Sicya	macularia	MK738279	MK738670	-	MK739170	MK739170	MK740151	-	-	MK740387	-	-	MK741421	-	MK742252
CNC580945	Geometridae	Geometrinae	Nemoriini	Nemoria	bistriaria	MK738280	MK738671	MK738952	MK739171	MK739171	MK739765	MK739765	MK739765	MK740388	-	-	MK741422	-	MK742253
CNC580955	Geometridae	Ennominae	Ourapterygini	Nematocampa	resistaria	MK738281	MK738672	-	-	MK739650	MK740152	-	-	MK740389	-	MK740969	-	MK741766	MK742254
CNC580972	Geometridae	Ennominae	Macariini	Eumacaria	madopata	MK738282	MK738673	MK738953	MK739172	MK739172	MK740153	-	-	MK740390	-	MK740970	-	-	MK742255
CNC583261	Geometridae	Ennominae	Ourapterygini	Eugonobapta	nivosaria	MK738283	MK738674	-	MK739173	MK739173	MK739766	MK739766	MK739766	MK740391	MK740777	-	MK741423	MK741767	MK742256
CNC583468	Geometridae	Ennominae	Hypochrosini	Metanema	inatomaria	MK738284	MK738675	-	-	MK739651	MK740154	-	-	MK740392	-	-	-	-	MK742257
CNC583540	Geometridae	Ennominae	Angeronini	Lytrosis	unitaria	MK738285	MK738676	-	MK739174	MK739174	MK740155	-	-	-	-	-	-	-	MK742258
CNC583542	Geometridae	Ennominae	Nacophorini	Phaeoura	quernaria	MK738286	MK738677	-	MK739175	MK739175	MK739767	MK739767	MK739767	MK740393	MK740778	-	-	-	MK742259
CNCLEP00152613	Geometridae	Oenochrominae	Unassigned	Ametris	nitocris	MK738287	MK738678	MK738954	MK739559	-	MK740156	-	-	MK740394	-	MK740971	-	MK741768	MK742260
CNCLEP00152614	Geometridae	Ennominae	Macariini	Heliomata	cycladata	-	-	MK738955	MK739560	-	MK740157	-	-	-	-	-	-	-	-
CNCLEP00152615	Geometridae	Ennominae	Macariini	Digrammia	mellistrigata	MK738288	MK738679	MK738956	MK739176	MK739176	MK740158	-	-	-	-	-	-	-	MK742261
CNCLEP00152616	Geometridae	Ennominae	Boarmiini	Orthofidonia	exornata	MK738289	MK738680	MK738957	MK739177	MK739177	MK740159	-	-	MK740395	-	-	-	MK741769	MK742262
CNCLEP00152617	Geometridae	Ennominae	Boarmiini	Aethalura	intertexta	-	MK738681	MK738958	-	MK739652	MK740160	-	-	MK740396	-	-	-	-	MK742263
CNCLEP00152618	Geometridae	Ennominae	Caberiini	Apodrepanulatrix	liberaria	MK738290	MK738682	-	MK739561	-	MK740161	-	-	MK740397	-	-	MK741424	-	MK742264
CNCLEP00152619	Geometridae	Ennominae	Ourapterygini	Nepytia	canosaria	MK738291	MK738683	-	MK739178	MK739178	MK740162	-	-	-	-	-	MK741425	-	MK742265
CNCLEP00152620	Geometridae	Ennominae	Ourapterygini	Prochoerodes	lineola	MK738292	MK738684	-	MK739179	MK739179	MK739768	MK739768	MK739768	MK740398	MK740779	-	MK741426	-	MK742266
CNCLEP00152621	Geometridae	Ennominae	Ourapterygini	Antepione	thisoaria	-	MK738685	-	MK739180	MK739180	-	X	MK740283	-	-	-	MK741427	-	MK742267
CNCLEP00152622	Geometridae	Ennominae	Unassigned	Sericoptera	virginaria	MK738293	MK738686	-	MK739181	MK739181	MK740163	-	-	MK740399	-	-	-	-	MK742268
CNCLEP00152623	Geometridae	Larentiinae	Hydriomenini	Pterocypha	defensata	MK738294	-	-	MK739182	MK739182	MK740164	-	-	-	-	-	MK741428	-	-
CNCLEP00152624	Geometridae	Larentiinae	Asthenini	Trichodezia	albovittata	MK738295	-	-	MK739183	MK739183	MK739769	MK739769	MK739769	-	-	-	MK741429	-	MK742269
CNCLEP00152625	Geometridae	Larentiinae	Trichopterygini	Heterophleps	triguttaria	MK738296	-	-	MK739184	MK739184	MK739770	MK739770	MK739770	MK740400	-	-	MK741430	MK741770	MK742270
CNCLEP00152626	Geometridae	Ennominae	Nacophorini	Ceratonyx	permagnaria	MK738297	-	-	MK739562	-	MK740165	-	-	-	-	-	-	-	-
Ec-NE-Geo-010	Geometridae	Sterrhinae	Cyllopodini	Xanthyris	flaveolata	-	MK738687	-	MK739563	-	MK740166	-	-	-	-	-	-	-	MK742271
EF-Aus-Geo-1	Geometridae	Oenochrominae	unassigned	Gastrophora	henricaria	-	MK738688	-	MK739185	MK739185	MK740167	-	-	-	-	MK740972	MK741431	MK741771	MK742272
EF-Aus-Geo-11	Geometridae	Oenochrominae	unassigned	Ecphyas	holopsara	MK738298	MK738689	MK738959	MK739186	MK739186	MK739771	MK739771	MK739771	MK740401	MK740780	MK740973	MK741432	MK741772	MK742273
EF-Aus-Geo-12	Geometridae	Oenochrominae	unassigned	Epidesmia	chilonaria	MK738299	MK738690	MK738960	MK739187	MK739187	MK740168	-	-	MK740402	-	MK740974	MK741433	-	-
EF-Aus-Geo-13	Geometridae	Oenochrominae	unassigned	Hypographa	epiodes	MK738300	MK738691	MK738961	MK739188	MK739188	MK739772	MK739772	MK739772	MK740403	MK740781	-	MK741434	MK741773	MK742274
EF-Aus-Geo-14	Geometridae	Oenochrominae	unassigned	Lissomma	postcarneata	MK738301	MK738692	-	MK739189	MK739189	MK739773	MK739773	MK739773	MK740404	MK740782	MK740975	MK741435	-	MK742275
EF-Aus-Geo-15	Geometridae	Oenochrominae	unassigned	Monoctenia	sp	MK738302	MK738693	MK738962	MK739190	MK739190	MK739774	MK739774	MK739774	MK740405	X	MK740976	MK741436	-	MK742276
EF-Aus-Geo-16	Geometridae	Oenochrominae	unassigned	Onycodes	traumataria	MK738303	MK738694	MK738963	MK739191	MK739191	MK740169	-	-	MK740406	-	MK740977	-	-	MK742277
EF-Aus-Geo-17	Geometridae	Oenochrominae	unassigned	Parepisparis	excusata	MK738304	MK738695	MK738964	MK739192	MK739192	MK739775	MK739775	MK739775	-	-	-	MK741437	-	MK742278
EF-Aus-Geo-18	Geometridae	Oenochrominae	unassigned	Phrataria	replicataria	-	MK738696	MK738965	MK739193	MK739193	MK740170	-	-	MK740407	-	MK740978	MK741438	-	MK742279
EF-Aus-Geo-19	Geometridae	Oenochrominae	unassigned	Systatica	xanthasis	MK738305	MK738697	MK738966	MK739194	MK739194	-	-	-	MK740408	-	MK740979	-	-	MK742280
EF-Aus-Geo-22	Geometridae	Oenochrominae	Oenochromini s.s.	Oenochroma	infantilis	MK738306	MK738698	-	HQ923322	MK739653	MK739776	MK739776	MK739776	MK740409	-	MK740980	-	-	-
EF-Aus-Geo-3	Geometridae	Oenochrominae	unassigned	Phrixocomes	sp	-	MK738699	-	MK739564	-	MK739777	MK739777	MK739777	MK740410	-	MK740981	MK741439	MK741774	-
EF-Aus-Geo-4	Geometridae	Oenochrominae	unassigned	Homospora	rhodoscopa	-	MK738700	MK738967	MK739195	MK739195	MK739778	MK739778	MK739778	MK740411	-	MK740982	MK741440	MK741775	MK742281
EF-Aus-Geo-5	Geometridae	Oenochrominae	unassigned	Antictenia	torta	MK738307	MK738701	MK738968	MK739196	MK739196	MK739779	MK739779	MK739779	MK740412	MK740783	MK740983	MK741441	-	MK742282
EF-Aus-Geo-6	Geometridae	Oenochrominae	unassigned	Arhodia	lasiocamparia	MK738308	MK738702	MK738969	MK739197	MK739197	MK739780	MK739780	MK739780	MK740413	-	-	MK741442	MK741776	MK742283
EF-Aus-Geo-8	Geometridae	Oenochrominae	unassigned	Dichromodes	indicataria	MK738309	MK738703	MK738970	MK739198	MK739198	MK740171	-	-	-	MK740784	-	MK741443	MK741777	MK742284
EF-Aus-Geo-9	Geometridae	Oenochrominae	unassigned	Dinophalus	serpentaria	MK738310	MK738704	-	-	MK739654	-	-	-	MK740414	-	-	-	-	MK742285
EO0001	Geometridae	Larentiinae	Trichopterygini	Trichopteryx	carpinata	-	-	JF785229	EU443349	EU443349	EU443287	EU443287	EU443287	KX343461	KX343395	KX343806	-	KX343335	EU443308
EO0032	Geometridae	Larentiinae	Hydriomenini	Hydriomena	impluviata	-	-	KX343858	EU443350	EU443350	EU443288	EU443288	EU443288	KX343442	KX343377	KX343780	-	KX343312	EU443309
EO0039	Geometridae	Larentiinae	Xanthorhoini	Epirrhoe	hastulata	-	-	KX343882	EU443351	EU443351	EU443289	EU443289	EU443289	KX343463	KX343397	KX343808	-	KX343337	EU443310
EO0046	Geometridae	Larentiinae	Rheumapterini	Rheumaptera	hastata	-	-	KX343875	KX343601	KX343601	KX343726	KX343726	KX343726	KX343455	KX343390	KX343798	-	KX343328	KX343664
EO0048	Geometridae	Larentiinae	Perizomini	Perizoma	albulata	-	-	KX343871	KX343595	KX343595	AY948491	AY948491	AY948491	KX343451	KX343386	KX343793	-	KX343324	AY948519
EO0049	Geometridae	Larentiinae	Xanthorhoini	Xanthorhoe	montanata	-	-	KX343887	KX343615	KX343615	KX343738	KX343738	KX343738	KX343468	KX343402	KX343812	-	KX343342	KX343675
EO0054	Geometridae	Larentiinae	Eupitheciini	Eupithecia	succenturiata	-	-	KX343852	KX343577	KX343577	KX343710	KX343710	KX343710	KX343438	KX343375	KX343774	-	KX343307	KX343648
EO0055	Geometridae	Larentiinae	Chesiadini	Aplocera	plagiata	-	-	KX343830	KX343550	KX343550	KX343690	KX343690	KX343690	KX343419	KX343358	KX343757	-	KX343284	KX343630
EO0059	Geometridae	Larentiinae	Melanthiini	Horisme	vitalbata	-	-	KX343866	KX343590	KX343590	KX343722	KX343722	KX343722	KX343447	KX343382	KX343788	-	KX343320	KX343660
EO0070	Geometridae	Larentiinae	Asthenini	Asthena	albulata	-	-	JF785233	KX343543	KX343543	KX343686	JF785369	JF785369	-	-	-	-	-	KX343627
EO0077	Geometridae	Geometrinae	Jodiini	Jodis	lactearia	-	-	MG768546	MG767763	MG767763	MG768161	MG768161	MG768161	MG767567	MG768382	MG768003	-	MG767394	MG767317
EO0097	Geometridae	Larentiinae	Chesiadini	Aplocera	praeformata	-	-	MK738971	KX343549	KX343549	KX343689	KX343689	KX343689	KX343418	KX343357	KX343756	-	KX343283	KX343629
EO0126	Geometridae	Larentiinae	Xanthorhoini?	Catarhoe	cuculata	-	-	KX343881	KX343609	KX343609	KX343734	KX343734	KX343734	KX343462	KX343396	KX343807	-	KX343336	KX343671
EO0128	Geometridae	Larentiinae	Cidariini	Dysstroma	truncata	-	-	KX343831	KX343552	KX343552	KX343691	KX343691	KX343691	KX343420	KX343359	KX343758	-	KX343285	KX343631
EO0196	Geometridae	Archiearinae	unassigned	Boudinotiana	notha	-	-	-	KX343539	KX343539	KX343683	KX343683	KX343683	-	KX343349	-	-	KX343275	KX343624
EO0202	Geometridae	Larentiinae	Euphyiini	Euphyia	unangulata	-	-	KX343847	KX343571	KX343571	KX343706	KX343706	KX343706	KX343434	KX343371	KX343769	-	KX343302	KX343645
EO0252	Geometridae	Sterrhinae	Timandrini	Timandra	comae	-	-	-	EU443363	EU443363	EU443300	EU443300	EU443300	KX788734	KX788632	-	-	KX788773	EU443320
EO0320	Geometridae	Sterrhinae	Lythriini	Lythria	cruentaria	-	-	KX343823	EU443365	EU443365	EU443302	EU443302	EU443302	KX343411	KX343352	KX343750	-	KX343278	EU443322
EO0329	Geometridae	Geometrinae	Comibaenini	Thetidia	smaragdaria	-	-	-	KX788628	KX788628	KX788732	KX788732	KX788732	-	-	-	-	-	KX788768
EO0334	Geometridae	Larentiinae	Scotopterygini	Scotopteryx	chenopodiata	-	-	KX343884	KX343612	KX343612	AY948504	AY948504	AY948504	KX343465	KX343399	KX343810	-	KX343339	AY948531
EO0362	Geometridae	Larentiinae	Eupitheciini	Eupithecia	absinthiata	-	-	KX343849	KX343573	KX343573	-	KX343708	KX343708	-	-	-	-	KX343304	-
EO0372	Geometridae	Larentiinae	Cataclysmini	Phibalapteryx	virgata	-	-	KX343828	EU443352	EU443352	EU443290	EU443290	EU443290	KX343416	KX343356	KX343754	-	KX343281	EU443311
EO0373	Geometridae	Sterrhinae	Sterrhini	Idaea	aversata	-	-	KX343822	EU443357	EU443357	EU443294	EU443294	EU443294	KX343410	KX343351	KX343749	-	KX343277	EU443315
EO0377	Geometridae	Sterrhinae	Lythriini	Lythria	purpuraria	-	-	-	EU443367	EU443367	EU443304	EU443304	EU443304	-	-	-	-	KX788775	EU443324
EO0486	Geometridae	Larentiinae	Operophterini	Epirrita	dilutata	-	-	KX343868	KX343592	KX343592	AY948487	AY948487	AY948487	KX343448	KX343383	KX343790	-	KX343321	AY948515
EO0488	Geometridae	Larentiinae	Cidariini	Eulithis	populata	-	-	-	KX343556	KX343556	AY948500	AY948500	AY948500	KX343424	-	-	-	KX343289	AY948528
EO0489	Geometridae	Larentiinae	Cidariini	Dysstroma	citrata	-	-	-	KX343551	KX343551	AY948502	AY948502	AY948502	-	-	-	-	-	AY948530
EO0516	Geometridae	Larentiinae	Eudulini	Eubaphe	meridiana	-	-	KX343842	KX343566	KX343566	KX343701	KX343701	KX343701	-	-	-	-	KX343299	KX343640
EO0518	Geometridae	Larentiinae	Larentiini	Larentia	clavaria	-	-	JF785226	KX343583	KX343583	KX343715	KX343715	KX343715	KX343443	GU830070	GU830387	-	KX343313	KX343653
EO0519	Geometridae	Larentiinae	Euphyiini	Euphyia	intermediata	-	-	KX343845	KX343569	KX343569	KX343704	KX343704	KX343704	KX343433	-	-	-	KX343301	KX343643
EO0520	Geometridae	Larentiinae	Eudulini	Eubaphe	mendica	-	-	KX343841	KX343565	KX343565	KX343700	KX343700	KX343700	-	-	-	-	KX343298	KX343639
EO0521	Geometridae	Larentiinae	Stamnodini	Stamnodes	topazata	-	-	KX343878	KX343606	KX343606	KX343731	KX343731	KX343731	KX343458	-	KX343803	-	KX343332	KX343668
EO0523	Geometridae	Larentiinae	Euphyiini	Euphyia	biangulata	-	-	KX343844	KX343568	KX343568	KX343703	KX343703	KX343703	KX343432	KX343370	-	-	KX343300	KX343642
EO0713	Geometridae	Larentiinae	Chesiadini	Chesias	legatella	-	-	KX343829	KX343548	KX343548	KX343688	KX343688	KX343688	KX343417	-	KX343755	-	KX343282	-
EO0731	Geometridae	Larentiinae	Dyspteridini	Dyspteris	abortivaria	-	-	KX343879	KX343607	KX343607	KX343732	KX343732	KX343732	KX343459	KX343393	KX343804	-	KX343333	KX343669
EO0733	Geometridae	Larentiinae	unassigned	Hagnagora	clustimena	-	-	-	KX343604	KX343604	KX343729	KX343729	KX343729	-	-	KX343801	-	-	-
EO0734	Geometridae	Larentiinae	Hydriomenini	Hydriomena	furinae	-	-	KX343856	KX343581	KX343581	KX343714	KX343714	KX343714	-	-	KX343778	-	-	KX343652
EO0735	Geometridae	Larentiinae	Euphyiini	Euphyia	porraceata	-	-	KX343846	KX343570	KX343570	KX343705	KX343705	KX343705	-	-	-	-	-	KX343644
EO0740	Geometridae	Larentiinae	Operophterini	Operophtera	brumata	-	-	KX343869	KX343593	KX343593	AY948488	AY948488	AY948488	KX343449	KX343384	KX343791	-	KX343322	AY948516
EO0741	Geometridae	Larentiinae	Operophterini	Epirrita	autumnata	-	-	KX343867	KX343591	KX343591	AY948485	AY948485	AY948485	GU580828	GU580864	KX343789	-	-	AY948513
EO0742	Geometridae	Larentiinae	Perizomini	Mesotype	didymata	-	-	KX343872	KX343597	KX343597	AY948492	AY948492	AY948492	KX343452	GU580860	KX343794	-	-	AY948520
EO0853	Geometridae	Larentiinae	Operophterini	Operophtera	fagata	-	-	KX343870	KX343594	KX343594	AY948489	AY948489	AY948489	KX343450	KX343385	KX343792	-	KX343323	AY948517
EO0854	Geometridae	Larentiinae	Cidariini	Coenotephria	ablutaria	-	-	KX343889	KX343617	KX343617	KX343740	KX343740	KX343740	-	KX343404	KX343813	-	KX343344	KX343677
EO0855	Geometridae	Larentiinae	Euphyiini	Oligopleura	nr aulaeata	-	-	-	KX343618	KX343618	KX343741	KX343741	KX343741	KX343470	-	KX343814	-	-	KX343678
EO0856	Geometridae	Larentiinae	Stamnodini	Callipia	augustae	-	-	KX343890	KX343619	KX343619	KX343742	KX343742	KX343742	KX343471	-	KX343815	-	KX343345	KX343679
EO0857	Geometridae	Larentiinae	Phileremini	Philereme	transversata	-	-	KX343873	KX343598	KX343598	KX343723	KX343723	KX343723	KX343453	KX343387	KX343795	-	KX343325	KX343661
EO0859	Geometridae	Larentiinae	Cidariini	Pennithera	firmata	-	-	-	KX343561	KX343561	AY948499	AY948499	AY948499	KX343429	-	-	-	KX343294	AY948527
EO0861	Geometridae	Larentiinae	Cidariini	Lampropteryx	otregiata	-	-	KX343837	KX343559	KX343559	KX343695	KX343695	KX343695	KX343427	KX343365	KX343764	-	KX343292	KX343635
EO0865	Geometridae	Ennominae	Ennomini	Ennomos	erosaria	-	-	KX343821	KX343542	KX343542	KX343685	KX343685	KX343685	KX343409	KX343350	KX343748	-	KX343276	KX343626
EO0885	Geometridae	Larentiinae	Rheumapterini	Rheumaptera	incertata	-	-	KX343891	KX343620	KX343620	KX343743	KX343743	KX343743	KX343472	KX343405	KX343816	-	KX343346	KX343680
EO0886	Geometridae	Larentiinae	Cataclysmini	Cataclysme	shirniensis	-	-	KX343892	KX343621	KX343621	KX343744	KX343744	KX343744	KX343473	KX343406	KX343817	-	KX343347	KX343681
EO0887	Geometridae	Larentiinae	Stamnodini	Stamnodes	pauperaria	-	-	KX343877	KX343605	KX343605	KX343730	KX343730	KX343730	KX343457	KX343392	KX343802	-	KX343331	KX343667
EO0888	Geometridae	Larentiinae	Triphosini	Triphosa	dubitata	-	-	KX343893	KX343622	KX343622	KX343745	KX343745	KX343745	KX343474	KX343407	KX343818	-	KX343348	KX343682
EO0907	Geometridae	Larentiinae	Heterusini	Heterusia	quadruplicaria	-	-	KX343855	KX343580	KX343580	KX343713	KX343713	KX343713	KX343441	MK740785	KX343777	-	KX343310	KX343651
EO0908	Geometridae	Larentiinae	Heterusini	Heterusia	conduplicaria	-	-	KX343854	KX343579	KX343579	KX343712	KX343712	KX343712	KX343440	-	KX343776	-	KX343309	KX343650
EO0909	Geometridae	Larentiinae	Erateinini	Erateina	siliquata	-	-	KX343840	KX343564	KX343564	KX343699	KX343699	KX343699	-	-	-	-	KX343297	KX343638
EO0911	Geometridae	Larentiinae	Erateinini	Erateina	nr punsara	-	-	KX343839	KX343563	KX343563	KX343698	KX343698	KX343698	KX343431	KX343368	KX343767	-	KX343296	KX343637
EO1078	Geometridae	Sterrhinae	Sterrhini	Idaea	emarginata	-	-	MG768545	MG767762	MG767762	MG768160	MG768160	MG768160	MG767566	MG768381	MG768002	-	MG767393	MG767316
EO1137	Geometridae	Larentiinae	Operophterini	Malacodea	pulchraria	-	-	KY848270	KY848280	-	KY848275	KY848275	KY848275	KY848292	KY848278	KY848273	-	KY848283	KY848286
EO1138	Geometridae	Larentiinae	Operophterini	Operophtera	bruceata	-	-	KY848271	KY848281	KY848281	KY848276	KY848276	KY848276	KY848293	-	KY848274	-	KY848284	KY848287
EO1147	Geometridae	Larentiinae	Perizomini	Perizoma	zenobia	-	-	MK618834	MK618844	MK618844	MK618853	MK618853	MK618853	MK618862	MK618869	MK618877	-	MK618887	MK618896
EO1148	Geometridae	Larentiinae	Xanthorhoini	Orthonama	sp	-	-	MK738972	MK739199	MK739199	MK739781	MK739781	MK739781	MK740415	MK740786	MK740984	-	MK741778	MK742286
EO1149	Geometridae	Larentiinae	Hydriomenini	Spargania	cenizata	-	-	MK738973	MK739200	MK739200	MK739782	MK739782	MK739782	MK740416	MK740787	-	-	MK741779	MK742287
EO1151	Geometridae	Larentiinae	Euphyini	Hammaptera	sp	-	-	MK738974	MK739201	MK739201	MK739783	MK739783	MK739783	MK740417	MK740788	MK740985	-	MK741780	MK742288
EO1152	Geometridae	Larentiinae	Hydriomenini	Spargania	nr narangilla	-	-	-	MK739202	MK739202	MK739784	MK739784	MK739784	MK740418	MK740789	MK740986	-	MK741781	MK742289
EO1155	Geometridae	Larentiinae	unassigned	Erebochlora	apiciflava	-	-	-	MK739203	MK739203	MK739785	MK739785	MK739785	MK740419	MK740790	MK740987	-	MK741782	MK742290
EO1157	Geometridae	Larentiinae	unassigned	Obila	umbrinata	-	-	-	MK739204	MK739204	MK739786	MK739786	MK739786	MK740420	MK740791	MK740988	-	MK741783	MK742291
EO1163	Geometridae	Larentiinae	unassigned	Anthalma	sp	-	-	MK738975	MK739205	MK739205	MK739787	MK739787	MK739787	MK740421	-	MK740989	-	MK741784	MK742292
EO1165	Geometridae	Larentiinae	Euphyiini	Euphyia	balteata	-	-	MK738976	MK739206	MK739206	MK739788	MK739788	MK739788	MK740422	MK740792	MK740990	-	MK741785	MK742293
EO1166	Geometridae	Larentiinae	unassigned	Rhinura	nr populonia	-	-	MK738977	MK739207	MK739207	MK739789	MK739789	MK739789	MK740423	MK740793	-	-	MK741786	MK742294
EO1167	Geometridae	Larentiinae	Hydriomenini	Spargania	flavolimbarioides	-	-	MK738978	MK739208	MK739208	MK739790	MK739790	MK739790	MK740424	MK740794	MK740991	-	MK741787	MK742295
EO1168	Geometridae	Larentiinae	Euphyiini	Euphyia	nr polychroma	-	-	MK738979	MK739209	MK739209	MK739791	MK739791	MK739791	MK740425	MK740795	-	-	MK741788	MK742296
EO1169	Geometridae	Larentiinae	unassigned	Deinoptila	penicula	-	-	MK738980	MK739210	MK739210	MK739792	MK739792	MK739792	MK740426	-	MK740992	-	MK741789	MK742297
EO1170	Geometridae	Larentiinae	unassigned	Distoneura	pastaza	-	-	-	MK739211	MK739211	MK739793	MK739793	MK739793	MK740427	-	-	-	MK741790	MK742298
EO1171	Geometridae	Larentiinae	unassigned	Euphyia	psyra	-	-	-	MK739212	MK739212	MK739794	MK739794	MK739794	MK740428	-	MK740993	-	MK741791	MK742299
EO1172	Geometridae	Larentiinae	unassigned	Perizoma	cyrtozona	-	-	-	MK739213	MK739213	MK739795	MK739795	MK739795	MK740429	-	MK740994	-	MK741792	MK742300
EO1174	Geometridae	Larentiinae	Euphyiini	Euphyia	nr porraceata)	-	-	MK738981	MK739214	MK739214	MK739796	MK739796	MK739796	MK740430	MK740796	MK740995	-	MK741793	MK742301
EO1175	Geometridae	Larentiinae	Xanthorhoini	Xanthorhoe	discataria	-	-	MK738982	MK739215	MK739215	MK739797	MK739797	MK739797	MK740431	MK740797	MK740996	-	MK741794	MK742302
EO1178	Geometridae	Larentiinae	unassigned	Gen	sp	-	-	-	MK739216	MK739216	MK739798	MK739798	MK739798	MK740432	-	MK740997	-	MK741795	MK742303
EO1179	Geometridae	Larentiinae	Xanthorhoini	Orthonama	coneja	-	-	-	MK739217	MK739217	MK739799	MK739799	MK739799	MK740433	-	MK740998	-	MK741796	MK742304
EO1180	Geometridae	Larentiinae	Euphyiini	Euphyia	sturnularia	-	-	-	MK739218	MK739218	MK739800	MK739800	MK739800	MK740434	-	MK740999	-	MK741797	MK742305
EO1181	Geometridae	Larentiinae	Xanthorhoini	Xanthothoe	tricolorata	-	-	MK738983	MK739219	MK739219	MK739801	MK739801	MK739801	MK740435	MK740798	-	-	-	MK742306
EO1200	Geometridae	Larentiinae	Operophterini	Operophtera	relegata	-	-	KY848272	KY848282	KY848282	KY848277	KY848277	KY848277	KY848294	KY848279	-	-	KY848285	KY848288
EO1274	Geometridae	Larentiinae	Cidariini	Thera	variata	-	-	-	KX343562	KX343562	KX343697	KX343697	KX343697	KX343430	KX343367	KX343766	-	KX343295	-
EO1275	Geometridae	Larentiinae	Asthenini	Hydrelia	flammeolaria	-	-	KX343826	KX343546	KX343546	AY948498	AY948498	AY948498	KX343414	KX343355	KX343753	-	KX343280	AY948526
EO1277	Geometridae	Larentiinae	Asthenini	Euchoeca	nebulata	-	-	KX343825	KX343545	KX343545	AY948497	AY948497	AY948497	KX343413	KX343354	KX343752	-	KX343279	AY948525
EO1278	Geometridae	Larentiinae	Xanthorhoini	Epirrhoe	alternata	-	-	-	KX343610	KX343610	AY948505	AY948505	AY948505	-	-	-	-	-	AY948532
EO1279	Geometridae	Larentiinae	Hydriomenini	Hydriomena	furcata	-	-	KX343857	KX343582	KX343582	AY948506	AY948506	AY948506	-	-	KX343779	-	KX343311	AY948533
EO1280	Geometridae	Larentiinae	Asthenini	Venusia	blomeri	-	-	KX343824	KX343544	KX343544	AY948496	AY948496	AY948496	KX343412	KX343353	KX343751	-	-	AY948524
EO1281	Geometridae	Larentiinae	Cidariini	Ecliptopera	silaceata	-	-	KX343833	KX343554	KX343554	AY948503	AY948503	AY948503	KX343422	KX343361	KX343760	-	KX343287	-
EO1282	Geometridae	Larentiinae	Cidariini	Eulithis	testata	-	-	KX343836	KX343558	KX343558	AY948501	AY948501	AY948501	KX343426	KX343364	KX343763	-	KX343291	AY948529
EO1283	Geometridae	Larentiinae	Cidariini	Cidaria	fulvata	-	-	KX343832	KX343553	KX343553	KX343692	KX343692	KX343692	KX343421	KX343360	KX343759	-	KX343286	KX343632
EO1296	Geometridae	Larentiinae	Xanthorhoini	Xanthorhoe	ferrugata	-	-	KX343886	KX343614	KX343614	KX343737	KX343737	KX343737	KX343467	KX343401	-	-	KX343341	KX343674
EO1297	Geometridae	Larentiinae	Xanthorhoini	Xanthorhoe	biriviata	-	-	KX343885	KX343613	KX343613	KX343736	KX343736	KX343736	KX343466	KX343400	KX343811	-	KX343340	KX343673
EO1298	Geometridae	Larentiinae	Cidariini	Eulithis	pyropata	-	-	KX343835	KX343557	KX343557	KX343694	KX343694	KX343694	KX343425	KX343363	KX343762	-	KX343290	KX343634
EO1299	Geometridae	Larentiinae	Rheumapterini	Rheumaptera	cervinalis	-	-	KX343874	KX343600	KX343600	KX343725	KX343725	KX343725	KX343454	KX343389	KX343797	-	KX343327	KX343663
EO1300	Geometridae	Larentiinae	Melanthiini	Horisme	tersata	-	-	KX343865	KX343589	KX343589	KX343721	KX343721	KX343721	-	KX343381	KX343787	-	KX343319	KX343659
EO1301	Geometridae	Larentiinae	Rheumapterini	Rheumaptera	undulata	-	-	KX343876	KX343602	KX343602	KX343727	KX343727	KX343727	KX343456	KX343391	KX343799	-	KX343329	KX343665
EO1303	Geometridae	Larentiinae	Larentiini	Mesoleuca	albicillata	-	-	KX343859	KX343584	KX343584	KX343716	KX343716	KX343716	-	KX343378	KX343781	-	KX343314	KX343654
EO1304	Geometridae	Larentiinae	Cidariini	Lampropteryx	suffumata	-	-	KX343838	KX343560	KX343560	KX343696	KX343696	KX343696	KX343428	KX343366	KX343765	-	KX343293	KX343636
EO1305	Geometridae	Larentiinae	Xanthorhoini	Epirrhoe	tristata	-	-	KX343883	KX343611	KX343611	KX343735	KX343735	KX343735	KX343464	KX343398	KX343809	-	KX343338	KX343672
EO1306	Geometridae	Larentiinae	Cidariini	Electophaes	corylata	-	-	KX343834	KX343555	KX343555	KX343693	KX343693	KX343693	KX343423	KX343362	KX343761	-	KX343288	KX343633
EO1307	Geometridae	Larentiinae	Xanthorhoini	Xanthorhoe	spadicearia	-	-	KX343888	KX343616	KX343616	KX343739	KX343739	KX343739	KX343469	KX343403	-	-	KX343343	KX343676
EO1308	Geometridae	Larentiinae	Trichopterygini	Pterapherapteryx	sexalata	-	-	KX343880	KX343608	KX343608	KX343733	KX343733	KX343733	KX343460	KX343394	KX343805	-	KX343334	KX343670
EO1309	Geometridae	Larentiinae	Eupitheciini	Eupithecia	subfuscata	-	-	KX343851	KX343576	KX343576	KX343709	KX343709	KX343709	KX343437	KX343374	KX343773	-	KX343306	KX343647
EO1310	Geometridae	Larentiinae	Eupitheciini	Eupithecia	virgaureata	-	-	KX343853	KX343578	KX343578	KX343711	KX343711	KX343711	KX343439	KX343376	KX343775	-	KX343308	KX343649
EO1312	Geometridae	Larentiinae	Eupitheciini	Gymnoscelis	rufifasciata	-	-	KX343848	KX343572	KX343572	KX343707	KX343707	KX343707	KX343435	KX343372	KX343770	-	KX343303	KX343646
EO1399	Geometridae	Larentiinae	unassigned	Nebula	cynthia	-	-	MK738984	MK739220	MK739220	MK739802	MK739802	MK739802	MK740436	MK740799	MK741000	-	MK741798	MK742307
EO1402	Geometridae	Larentiinae	unassigned	Ennada	flavaria	-	-	-	MK739221	MK739221	MK739803	MK739803	MK739803	MK740437	MK740800	MK741001	-	-	MK742308
EO1407	Geometridae	Larentiinae	Larentiini	Genus	sp	-	-	-	MK739222	MK739222	-	-	-	-	MK740801	MK741002	-	-	MK742309
EO1429	Geometridae	Larentiinae	Trichopterygini	Hoplosauris	mabillei	-	-	MK738985	MK739223	MK739223	MK739804	MK739804	MK739804	MK740438	-	MK741003	-	MK741799	MK742310
EO1431	Geometridae	Larentiinae	unassigned	Chlorotimandra	viridis	-	-	MK738986	MK739224	MK739224	MK739805	MK739805	MK739805	MK740439	-	MK741004	-	MK741800	MK742311
EO1432	Geometridae	Larentiinae	unassigned	Nebula	nr macidata	-	-	MK738987	MK739225	MK739225	MK739806	MK739806	MK739806	MK740440	-	-	-	-	MK742312
EO1433	Geometridae	Ennominae	unassigned	Neorumia	gracilis	-	-	MK738988	MK739226	MK739226	MK739807	MK739807	MK739807	MK740441	-	MK741005	-	MK741801	-
EO1434	Geometridae	Larentiinae	Trichopterygini	Warrenaria	martha?	-	-	MK738989	MK739227	MK739227	MK739808	MK739808	MK739808	MK740442	MK740802	MK741006	-	MK741802	MK742313
EO472	Geometridae	Larentiinae	Eudulini	Eudulophasia	invaria	-	-	KX343843	KX343567	KX343567	KX343702	KX343702	KX343702	-	KX343369	KX343768	-	-	KX343641
F28	Geometridae	Ennominae	Boarmiini	Cleora	herbuloti	-	-	MG768579	MG767821	MG767821	MG768212	MG768212	MG768212	MG767615	MG768421	MG768040	-	MG767440	MG767330
F299a	Geometridae	Ennominae	Boarmiini	Cleora	epiclithra	-	-	-	MG767822	MG767822	MG768213	MG768213	MG768213	MG767616	MG768422	MG768041	-	-	-
F303	Geometridae	Ennominae	Boarmiini	Hypomecis	intrusilinea	-	-	-	MG767816	MG767816	MG768208	MG768208	MG768208	MG767611	-	-	-	MG767437	MG767328
F330	Geometridae	Ennominae	unassigned	Dorsifulcrum	nr canui	-	-	MG768558	MG767785	MG767785	MG768179	MG768179	MG768179	MG767584	MG768399	MG768018	-	MG767412	-
F337	Geometridae	Ennominae	Boarmiini	Geolyces	nr variegataSH01	-	-	-	MG767803	MG767803	MG768195	MG768195	MG768195	MG767598	MG768410	-	-	MG767426	-
F36	Geometridae	Ennominae	Boarmiini	Cleora	radula	-	-	MG768594	MG767849	MG767849	MG768237	MG768237	MG768237	MG767636	MG768440	MG768056	-	-	-
F384	Geometridae	Ennominae	Boarmiini	Miantochora	picturata	-	-	-	MG767798	MG767798	MG768191	MG768191	MG768191	MG767595	MG768406	-	-	MG767423	-
F455	Geometridae	Ennominae	Boarmiini	Colocleora	indivsa	-	-	MG768581	MG767826	MG767826	MG768216	MG768216	MG768216	MG767619	-	-	-	MG767443	-
F486	Geometridae	Ennominae	Boarmiini	Ectropis	elaphrodes	-	-	MG768587	MG767836	MG767836	MG768224	MG768224	MG768224	MG767625	MG768429	MG768046	-	MG767447	MG767334
F98	Geometridae	Ennominae		Dorsifulcrum	nr lamottei	-	-	-	MG767787	MG767787	MG768181	MG768181	MG768181	MG767586	MG768400	-	-	MG767414	-
F99	Geometridae	Ennominae		Dasymacaria	ansorgei	-	-	-	MG767783	MG767783	-	-	-	MG767582	-	-	-	MG767410	-
GB-CR-1218	Geometridae	Larentiinae	unassigned	Erebochlora	nr tesserulata	MK738311	MK738705	-	MK739228	MK739228	MK739809	MK739809	MK739809	MK740443	-	MK741007	MK741444	MK741803	MK742314
GB-CR-1241	Geometridae	Ennominae	unassigned	Certima	dositheata	-	MK738706	-	MK739229	MK739229	MK739810	MK739810	MK739810	MK740444	-	MK741008	MK741445	-	MK742315
gb-CR-S-1187	Geometridae	Ennominae	Cassymini	Ballantiophora	gibbiferata	-	-	JF785159	JF784672	JF784672	JF785297	-	JF785297	-	-	JF784816	-	JF784932	JF785047
gb-CR-S-1198	Geometridae	Sterrhinae	Sterrhini	Lobocleta	subcincta	-	MK738707	-	MK739565	-	MK740172	-	-	MK740445	-	MK741009	-	MK741804	MK742316
gb-CR-S-1239	Geometridae	Larentiinae	unassigned	Trocherateina	cachara	-	-	JF785160	JF784673	JF784673	JF785298	-	JF785298	-	JF785473	JF784817	-	JF784933	JF785048
gb-CR-S-1298	Geometridae	Ennominae	Nacophorini	Dasciopteryx?	sp	MK738312	MK738708	-	MK739230	MK739230	MK740173	-	-	MK740446	-	MK741010	-	-	MK742317
gb-CR-S-1708	Geometridae	Larentiinae	Perizomini	Psaliodes	nr planiplaga	-	-	JF785161	JF784674	JF784674	JF785299	-	JF785299	-	JF785474	JF784818	-	-	JF785049
GB-Geo-003	Geometridae	Larentiinae	unassigned	Scordyliodes	tessellata	MK738313	MK738709	-	MK739231	MK739231	MK740174	-	-	MK740447	-	-	-	-	MK742318
GB-Geo-009	Geometridae	Ennominae	Nacophorini	Thyrinteina	schadeana	MK738314	MK738710	MK738990	-	-	MK740175	-	-	-	-	-	-	-	MK742319
GB-Geo-010	Geometridae	Ennominae	Boarmiini	Glena	sp	MK738315	MK738711	MK738991	MK739232	MK739232	MK740176	-	-	-	-	-	-	-	MK742320
GB-Geo-020	Geometridae	Ennominae	Nacophorini	Cundinamarca	parallela	MK738317	MK738713	-	MK739566	-	MK739812	MK739812	MK739812	MK740450	-	-	MK741447	MK741807	MK742323
GB-Geo-023	Geometridae	Ennominae	unassigned	Cnephora	catocalaria	MK738318	MK738714	-	MK739567	-	MK740178	-	-	MK740451	-	-	MK741448	MK741808	MK742324
GB-Geo-029	Geometridae	Larentiinae	Erateinini	Erateina	nr cyclopata	MK738319	MK738715	-	-	-	MK740179	-	-	MK740452	-	-	MK741449	-	MK742325
GB-Geo-030	Geometridae	Geometrinae	Synchlorini?	Hydata	sp	MK738320	MK738716	MK738993	MK739568	-	-	-	-	MK740453	-	-	-	MK741809	MK742326
GB-Geo-033	Geometridae	Ennominae	Lithinini	Rhinoligia	biocellata	MK738321	MK738717	-	MK739235	MK739235	-	-	-	MK740454	-	MK741011	-	-	MK742327
GB-Geo-034	Geometridae	Larentiinae	Trichopterygini?	Aperusia	albifascia	MK738322	MK738718	-	MK739569	-	-	-	-	MK740455	-	-	MK741450	MK741810	MK742328
GB-Geo-035	Geometridae	Larentiinae	Trichopterygini?	Aperusia	sp	MK738323	MK738719	-	MK739236	MK739236	MK739813	MK739813	MK739813	MK740456	MK740803	-	MK741451	MK741811	MK742329
GB-Geo-036	Geometridae	Ennominae	unassigned	Gen	sp	MK738324	MK738720	-	MK739237	MK739237	MK740180	-	-	MK740457	-	-	MK741452	MK741812	MK742330
GB-Geo-037	Geometridae	Larentiinae	unassigned	Priapodes	longipalpata	MK738325	MK738721	-	MK739238	MK739238	MK739814	MK739814	MK739814	MK740458	-	-	MK741453	MK741813	MK742331
GB-Geo-042	Geometridae	Larentiinae	unassigned	Pseudopsodos	chrysopterata	MK738326	MK738722	MK738994	MK739570	-	MK740181	-	-	MK740459	-	-	-	-	MK742332
GB-Geo-046	Geometridae	Ennominae	Caberini	Thysanopyga	nr apicitruncaria	MK738327	MK738723	MK738995	MK739239	MK739239	MK740182	-	-	MK740460	-	-	MK741454	MK741814	MK742333
GB-Geo-048	Geometridae	Ennominae	Ourapterygini	Lambdina	axion	MK738328	MK738724	MK738996	MK739240	MK739240	MK740183	-	-	MK740461	MK740804	-	MK741455	MK741815	MK742334
GB-Geo-051	Geometridae	Ennominae	Nephodiini	Hydatoscia	ategua	-	MK738725	-	MK739241	MK739241	MK740184	-	-	MK740462	MK740805	-	MK741456	MK741816	MK742335
GB-Geo-053	Geometridae	Ennominae	Ourapterygini	Costalobata	sp	MK738329	MK738726	-	MK739571	-	MK740185	-	-	-	-	-	MK741457	MK741817	MK742336
GB-Geo-054	Geometridae	Ennominae	Nephodiini	Synnomos	nr firmamentaria	MK738330	MK738727	-	-	-	MK740186	-	-	MK740463	-	-	-	MK741818	MK742337
GB-Geo-055	Geometridae	Ennominae	Nacophorini	Phaeoura	sp	MK738331	MK738728	-	MK739242	MK739242	MK739815	MK739815	MK739815	MK740464	MK740806	-	MK741458	-	MK742338
GB-Geo-056	Geometridae	Ennominae	Ourapterygini	Gen	sp	MK738332	MK738729	MK738997	MK739572	-	MK740187	-	-	-	-	-	-	-	MK742339
GB-Geo-057	Geometridae	Ennominae	Ourapterygini	Besma	brea	MK738333	MK738730	-	MK739243	MK739243	MK739816	MK739816	MK739816	MK740465	MK740807	-	MK741459	MK741819	MK742340
GB-Geo-058	Geometridae	Ennominae	Boarmiini	Gen	sp	MK738334	MK738731	-	-	MK739655	MK739817	MK739817	MK739817	MK740466	MK740808	-	MK741460	-	-
GB-Geo-059	Geometridae	Ennominae	Ourapterygini	Gen	sp	MK738335	MK738732	-	-	MK739656	MK740188	-	-	-	-	-	-	MK741820	MK742341
GB-Geo-060	Geometridae	Ennominae	unassigned	Gen	sp	MK738336	MK738733	MK738998	MK739244	MK739244	-	-	-	MK740467	MK740809	-	MK741461	MK741821	MK742342
GB-Geo-061	Geometridae	Ennominae	Ourapterygini	Neotherina?	sp	MK738337	MK738734	-	MK739245	MK739245	MK740189	-	-	MK740468	MK740810	-	MK741462	MK741822	MK742343
GB-Geo-067	Geometridae	Larentiinae	unassigned	Euphyia	sp	MK738338	MK738735	-	MK739573	-	MK740190	-	-	MK740469	-	-	-	-	MK742344
GB-Geo-068	Geometridae	Larentiinae	Xanthorhoini	Orthonama	nr plemyrata	MK738339	MK738736	-	MK739574	-	MK740191	-	-	MK740470	-	-	-	-	-
GB-Geo-071	Geometridae	Ennominae	unassigned	Gen	sp	X	X	X	X	X	X	X	X	X	-	-	X	X	X
GB-Geo-073	Geometridae	Ennominae	unassigned	Microsema	sp	MK738340	MK738737	-	MK739246	MK739246	MK740192	-	-	MK740471	MK740811	-	MK741463	MK741823	MK742345
GB-Geo-077	Geometridae	Sterrhinae	Sterrhini	Eumacrodes	nr excilinea	MK738341	MK738738	-	MK739575	-	MK739818	MK739818	MK739818	MK740472	MK740812	MK741012	-	MK741824	MK742346
GB-Geo-081	Geometridae	Ennominae	Palyadini	Palyas	micacearia	MK738342	MK738739	-	MK739247	MK739247	MK739819	MK739819	MK739819	MK740473	-	-	-	MK741825	MK742347
GB-Geo-082	Geometridae	Sterrhinae	Sterrhini?	Aphanophleps	vulpina	MK738343	MK738740	-	-	-	MK740193	-	-	-	-	-	-	-	-
GB-Geo-083	Geometridae	Geometrinae	Lophochoristini	Lophochorista	nr curtifascia	MK738344	MK738741	-	MK739576	-	MK740194	-	-	MK740474	-	-	-	MK741826	MK742348
GB-Geo-085	Geometridae	Ennominae	Cassymini	Hemiphricta	albicostata	-	MK738742	-	MK739577	-	MK740195	-	-	MK740475	-	-	-	-	MK742349
GB-Geo-086	Geometridae	Ennominae	Nacophorini	Chrysomima	bubula	MK738345	MK738743	-	MK739578	-	MK740196	-	-	MK740476	-	-	-	MK741827	MK742350
GB-Geo-089	Geometridae	Sterrhinae	Scopulini?	Proutoscia	mirifica	MK738346	MK738744	-	MK739579	-	MK740197	-	-	MK740477	-	-	-	MK741828	MK742351
GB-Geo-100	Geometridae	Ennominae	Hypochrosini	Hypochrosis	sp	MK738347	MK738745	-	MK739248	MK739248	MK739820	MK739820	MK739820	-	-	-	MK741464	MK741829	MK742352
gb-ID-003	Geometridae	Larentiinae	Stamnodini	Callipia	wojtusiaki septentrionalis	-	-	-	MK739249	MK739249	MK740089	-	MK740089	MK740478	-	-	-	MK741830	MK742353
gb-ID-0081	Geometridae	Larentiinae	Stamnodini	Callipia	occulta	-	-	JF785157	JF784670	JF784670	JF785294	-	-	JF785419	-	JF784814	-	JF784930	JF785045
gb-ID-15007	Geometridae	Ennominae	unassigned	Pantherodes	conglomerata	-	-	JF785163	JF784676	JF784676	JF785301	-	JF785301	-	JF785475	JF784820	-	JF784935	JF785050
gb-ID-15008	Geometridae	Ennominae	unassigned	Sabulodes	thermidora	-	-	-	JF784694	JF784694	JF785318	-	-	JF785423	-	JF784835	-	JF784947	-
gb-ID-15013	Geometridae	Ennominae	Palyadini	Pityeja	histrionaria	MK738348	MK738746	MK738999	MK739250	MK739250	MK739821	MK739821	MK739821	MK740479	MK740813	MK741013	MK741465	MK741831	MK742354
gb-ID-15018	Geometridae	Larentiinae	unassigned	Gen	sp	MK738349	MK738747	-	MK739251	MK739251	MK739822	MK739822	MK739822	MK740480	MK740814	MK741014	MK741466	MK741832	-
gb-ID-15022	Geometridae	Ennominae	Ourapterygini	Hygrochroma	nondina	MK738350	MK738748	-	MK739252	MK739252	MK739823	MK739823	MK739823	MK740481	MK740815	MK741015	MK741467	MK741833	MK742355
gb-ID-15042	Geometridae	Ennominae	unassigned	Pyrinia	gallaria	MK738351	MK738749	-	MK739253	MK739253	MK739824	MK739824	MK739824	MK740482	-	MK741016	MK741468	MK741834	MK742356
gb-ID-15045	Geometridae	Ennominae	Nacophorini	Mallomus	synopsioides	MK738352	MK738750	-	MK739254	MK739254	MK739825	MK739825	MK739825	MK740483	-	MK741017	MK741469	MK741835	MK742357
gb-ID-15091	Geometridae	Ennominae	Nacophorini	Nazca	nr indentata	MK738353	MK738751	-	MK739255	MK739255	MK739826	MK739826	MK739826	MK740484	MK740816	MK741018	MK741470	-	MK742358
gb-ID-15101	Geometridae	Geometrinae	Nemoriini	Lissochlora	latuta	MK738354	MK738752	-	MK739256	MK739256	MK739827	MK739827	MK739827	MK740485	-	MK741019	MK741471	MK741836	MK742359
gb-ID-15108	Geometridae	Ennominae	unassigned	Nematocampa	nr confusa	MK738355	MK738753	-	MK739257	MK739257	MK739828	MK739828	MK739828	MK740486	-	MK741020	MK741472	MK741837	MK742360
gb-ID-15109	Geometridae	Ennominae	Nephodiini	Astyochia	paulina	MK738356	MK738754	-	JX150279	MK739657	MK739829	MK739829	MK739829	MK740487	-	MK741021	MK741473	MK741838	MK742361
gb-ID-15114	Geometridae	Ennominae	Boarmiini	Pherotesia	nr subjecta	MK738357	MK738755	-	MK739258	MK739258	MK740198	-	-	MK740488	MK740817	MK741022	MK741474	MK741839	MK742362
gb-ID-15146	Geometridae	Ennominae	Caberini	Isochromodes	sabularia	-	MK738756	-	MK739259	MK739259	MK739830	MK739830	MK739830	MK740489	-	MK741023	MK741475	MK741840	MK742363
gb-ID-15162	Geometridae	Ennominae	Nephodiini	Bonatea	duciata	-	MK738757	-	MK739260	MK739260	MK739831	MK739831	MK739831	MK740490	-	MK741024	MK741476	MK741841	MK742364
gb-ID-15177	Geometridae	Geometrinae	Nemoriini	Rhodochlora	roseipalpis group	MK738358	MK738758	MK739000	MK739261	MK739261	MK739832	MK739832	MK739832	MK740491	MK740818	MK741025	MK741477	MK741842	MK742365
gb-ID-15183	Geometridae	Ennominae	unassigned	Cyphoedma	transvolutata	MK738359	MK738759	-	MK739262	MK739262	MK739833	MK739833	MK739833	MK740492	-	MK741026	MK741478	MK741843	MK742366
gb-ID-15219	Geometridae	Ennominae	Ourapterygini	Perusia	viridis	MK738360	MK738760	-	MK739263	MK739263	MK739834	MK739834	MK739834	MK740493	-	MK741027	-	MK741844	MK742367
gb-ID-15220	Geometridae	Ennominae	Nacophorini	Ischnopteris	brehmi	MK738361	MK738761	-	MK739264	MK739264	MK739835	MK739835	MK739835	MK740494	MK740819	MK741028	MK741479	MK741845	MK742368
gb-ID-15265	Geometridae	Ennominae	Ourapterygini	Mesedra	confinis group	MK738362	-	-	MK739265	MK739265	MK739836	MK739836	MK739836	MK740495	-	MK741029	MK741480	-	MK742369
gb-ID-15296	Geometridae	Sterrhinae	unassigned	Semaeopus	ladrilla	MK738363	-	-	JX150777	MK739658	MK739837	MK739837	MK739837	-	-	MK741030	MK741481	MK741846	MK742370
gb-ID-15297	Geometridae	Ennominae	Caberini	Lobopola	cimarrona	MK738364	-	-	MK739266	MK739266	MK739838	MK739838	MK739838	MK740496	-	MK741031	MK741482	MK741847	MK742371
gb-ID-15319	Geometridae	Ennominae	Ourapterygini	Cnephora	pimienta	MK738365	MK738762	MK739001	MK739267	MK739267	MK739839	MK739839	MK739839	MK740497	MK740820	MK741032	MK741483	MK741848	MK742372
gb-ID-15327	Geometridae	Ennominae	unassigned	Phyle	transglauca	MK738366	-	-	MK739268	MK739268	MK739840	MK739840	MK739840	MK740498	-	MK741033	MK741484	MK741849	MK742373
gb-ID-15340	Geometridae	Ennominae	Ourapterygini	Isochromodes	nr analiplaga	MK738367	MK738763	-	MK739269	MK739269	MK739841	MK739841	MK739841	MK740499	MK740821	MK741034	-	MK741850	MK742374
gb-ID-15353	Geometridae	Ennominae	Ourapterygini	Eusarca	bogotata	MK738368	-	-	-	MK739659	MK739842	MK739842	MK739842	MK740500	-	MK741035	MK741485	-	MK742375
gb-ID-15386	Geometridae	Larentiinae	unassigned	Cirrolygris	nr cecilia	MK738369	-	-	JX150430	MK739660	MK739843	MK739843	MK739843	MK740501	-	MK741036	MK741486	MK741851	MK742376
gb-ID-15410	Geometridae	Ennominae	Ourapterygini	Mychonia	galanata	MK738370	-	MK739002	-	MK739661	MK739844	MK739844	MK739844	MK740502	-	MK741037	MK741487	MK741852	MK742377
gb-ID-15452	Geometridae	Ennominae	Ourapterygini	Perusia	sp	-	-	-	MK739270	MK739270	MK739845	MK739845	MK739845	MK740503	-	MK741038	MK741488	MK741853	MK742378
gb-ID-15491	Geometridae	Larentiinae	Dyspteridini	Dyspteris	sp	-	-	JF785164	JF784677	-	JF785302	-	-	-	JF785476	-	-	JF784936	JF785051
gb-ID-15507	Geometridae	Ennominae	Ourapterygini	Eusarca	nemora	MK738371	-	-	MK739271	MK739271	MK739846	MK739846	MK739846	MK740504	-	MK741039	MK741489	MK741854	MK742379
gb-ID-15525	Geometridae	Ennominae	Ourapterygini	Tmetomorpha	bitias	-	-	-	MK739272	MK739272	MK739847	MK739847	MK739847	MK740505	-	MK741040	MK741490	MK741855	MK742380
gb-ID-15687	Geometridae	Ennominae	Boarmiini	Bryoptera	sp	MK738372	-	-	MK739273	MK739273	-	-	-	-	-	MK741041	-	-	MK742381
gb-ID-15754	Geometridae	Ennominae	unassigned	Acrotomodes	kunoi	-	-	JF785165	JF784678	JF784678	JF785303	-	JF785303	-	-	JF784821	-	-	JF785052
gb-ID-16107	Geometridae	Ennominae	Boarmiini	Bryoptera	sp	MK738373	-	-	JF858922	JF858922	MK740199	-	-	-	-	MK741042	MK741491	-	MK742382
gb-ID-16286	Geometridae	Larentiinae	unassigned	Gen	sp	MK738374	-	-	JF859088	JF859088	-	X	MK740293	MK740506	-	MK741043	MK741492	MK741856	MK742383
gb-ID-16800	Geometridae	Ennominae	Azelinini	Pero	gamuza	-	-	JF785166	JF784679	JF784679	JF785304	-	JF785304	-	JF785477	JF784822	-	JF784937	JF785053
gb-ID-16917	Geometridae	Larentiinae	Eudulini	Eudule	ficulnea	MK738375	-	-	HM432048	-	-	-	-	-	-	-	MK741493	-	MK742384
gb-ID-16954	Geometridae	Sterrhinae	Cyllopodini?	Smicropus	nr ochra	-	-	-	JF784695	JF784695	JF785319	-	JF785319	-	-	JF784836	-	JF784948	-
gb-ID-17152	Geometridae	Ennominae	Palyadini	Phrygionis	polita	-	-	JF785167	JF784680	JF784680	JF785305	-	-	-	-	JF784823	-	-	JF785054
gb-ID-17153	Geometridae	Ennominae	unassigned	Microxydia	trigonifera	-	-	JF785177	JF784696	JF784696	JF785320	-	-	JF785424	-	JF784837	-	JF784949	-
gb-ID-17158	Geometridae	Larentiinae	Asthenini	Eois	basaliata	-	-	JF785168	JF784681	JF784681	JF785306	-	JF785306	-	JF785478	JF784824	-	JF784938	JF785055
gb-ID-17164	Geometridae	Larentiinae	unassigned	Hagnagora	mortipax	-	-	JF785169	JF784682	JF784682	JF785307	-	JF785307	-	-	JF784825	-	-	JF785056
gb-ID-17183	Geometridae	Geometrinae	Nemoriini	Pyrochlora	rhanis	-	-	JF785170	JF784683	JF784683	JF785308	-	JF785308	-	JF785479	JF784826	-	JF784939	JF785057
gb-ID-17185	Geometridae	Ennominae	Nephodiini	Fulgurodes	mayor	-	-	JF785171	JF784684	JF784684	JF785309	-	-	-	-	JF784827	-	JF784940	JF785058
gb-ID-17186	Geometridae	Oenochrominae	unassigned	Ergavia	sp	-	-	JF785172	JF784685	JF784685	JF785310	-	JF785310	-	JF785480	JF784828	-	JF784941	JF785059
gb-ID-17246	Geometridae	Ennominae	Ourapterygini	Sericoptera	mahometaria	-	-	JF785173	JF784686	JF784686	JF785311	-	JF785311	JF785420	JF785481	JF784829	-	JF784942	JF785060
gb-ID-17265	Geometridae	Ennominae	unassigned	Myrmecophantes	albifascia	MK738376	-	MK739003	GU671838	MK739662	MK739848	MK739848	MK739848	MK740507	-	MK741044	MK741494	MK741857	MK742385
gb-ID-17448	Geometridae	Ennominae	unassigned	Phyllodonta	succedens	-	-	-	JF784697	JF784697	JF785321	-	JF785321	-	JF785486	JF784838	-	JF784950	-
gb-ID-17449	Geometridae	Ennominae	unassigned	Pyrinia	abditaria	-	-	JF785178	JF784698	JF784698	-	-	JF785322	-	-	JF784839	-	JF784951	-
gb-ID-17469	Geometridae	Ennominae	Macariini	Macaria	cardinea	MK738377	-	-	HM424996	MK739663	MK739849	MK739849	MK739849	MK740508	-	MK741045	MK741495	MK741858	MK742386
gb-ID-17472	Geometridae	Ennominae	Cassymini	Leuciris	sp	-	-	-	MK739274	MK739274	-	X	MK740298	-	-	MK741046	MK741496	MK741859	MK742387
gb-ID-17485	Geometridae	Geometrinae	Nemoriini	Phrudocentra	affinis	MK738378	MK738764	-	MK739580	-	-	-	-	-	-	-	-	-	MK742388
gb-ID-17486	Geometridae	Ennominae	Cratoptera group	Cratoptera	vestianaria	-	-	-	JF784688	JF784688	JF785312	-	JF785312	-	JF785482	JF784831	-	JF784943	-
gb-ID-17504	Geometridae	Sterrhinae	Scopulini?	Haemalea	imitans	MK738379	-	-	MK739581	-	MK740200	-	-	-	-	MK741047	MK741497	MK741860	MK742389
gb-ID-17508	Geometridae	Sterrhinae	Sterrhini	Ptychamalia	sp	MK738380	-	-	HM425032	MK739664	MK739850	MK739850	MK739850	MK740509	-	MK741048	MK741498	MK741861	MK742390
gb-ID-17511	Geometridae	Ennominae	Caberini	Aplogompha	riofrio	MK738381	-	-	HM888297	MK739665	-	X	MK740284	MK740510	-	MK741049	MK741499	MK741862	MK742391
gb-ID-17531	Geometridae	Ennominae	Ourapterygini	Oxydia	agliata	MK738382	-	MK739004	HM425054	MK739666	MK739851	MK739851	MK739851	MK740511	-	MK741050	MK741500	MK741863	MK742392
gb-ID-17533	Geometridae	Geometrinae	Nemoriini?	Chavarriella	nr fallax	MK738383	-	-	HM425056	MK739667	MK739852	MK739852	MK739852	MK740512	-	MK741051	MK741501	MK741864	MK742393
gb-ID-17542	Geometridae	Sterrhinae	Rhodostrophiini	Tricentra	gavisata	MK738384	-	-	HM425064	MK739668	MK739853	MK739853	MK739853	MK740513	-	MK741052	MK741502	-	MK742394
gb-ID-17614	Geometridae	Ennominae	Nephodiini	Patalene	nr hamulata	MK738385	-	-	HM425132	MK739669	MK739854	MK739854	MK739854	MK740514	-	MK741053	MK741503	MK741865	MK742395
gb-ID-17668	Geometridae	Ennominae	unassigned	Herbita	zarina	-	-	-	JF784699	JF784699	JF785323	-	JF785323	JF785425	-	JF784840	-	JF784952	-
gb-ID-17669	Geometridae	Ennominae	Caberini	Genus	sp	-	-	-	-	MK739670	MK739855	MK739855	MK739855	-	-	MK741054	MK741504	MK741866	MK742396
gb-ID-17670	Geometridae	Ennominae	Ourapterygini	Mychonia	infuscata	MK738386	-	-	HM425184	MK739671	MK739856	MK739856	MK739856	MK740515	-	MK741055	MK741505	MK741867	MK742397
gb-ID-17671	Geometridae	Ennominae	Cratoptera group	Melinodes	fulvitincta	MK738387	-	-	HQ966442	-	MK740201	-	-	MK740516	-	-	MK741506	-	MK742398
gb-ID-17680	Geometridae	Larentiinae	unassigned	Graphidipus	pilifera	MK738388	-	-	HM425192	MK739672	MK739857	MK739857	MK739857	-	-	MK741056	MK741507	MK741868	MK742399
gb-ID-17689	Geometridae	Geometrinae	Nemoriini	Nemoria	nr nigrisquama	-	-	JF785174	JF784689	JF784689	JF785313	-	JF785313	-	JF785483	JF784832	-	JF784944	JF785061
gb-ID-17706	Geometridae	Ennominae	Ourapterygini	Isochromodes	sp	MK738389	MK738765	-	MK739275	MK739275	MK739858	MK739858	MK739858	MK740517	MK740822	MK741057	MK741508	MK741869	MK742400
gb-ID-17715	Geometridae	Geometrinae	Hemitheini	Chloropteryx	nr opalaria	-	-	JF785175	JF784690	JF784690	JF785314	-	JF785314	-	JF785484	JF784833	-	-	JF785062
gb-ID-17726	Geometridae	Ennominae	unassigned	Anisoperas?	sp	MK738390	MK738766	MK739005	MK739276	MK739276	-	-	-	-	-	MK741058	-	-	MK742401
gb-ID-17733	Geometridae	Ennominae	unassigned	Cimicodes	nr ferruginea	-	-	-	JF784691	JF784691	JF785315	-	JF785315	JF785421	JF785485	JF784834	-	JF784945	-
gb-ID-17749	Geometridae	Ennominae	unassigned	Gen	sp	MK738391	-	-	HM425256	MK739673	MK739859	MK739859	MK739859	MK740518	-	MK741059	MK741509	MK741870	MK742402
gb-ID-17778	Geometridae	Geometrinae	Rhomboristini	Oospila	lacteguttata	-	-	JF785176	JF784692	JF784692	JF785316	-	-	-	-	-	-	-	JF785063
gb-ID-17794	Geometridae	Ennominae	unassigned	Sicya	pomona	MK738392	-	-	HM425299	MK739674	MK740202	-	-	MK740519	-	MK741060	MK741510	MK741871	MK742403
gb-ID-18779	Geometridae	Ennominae	unassigned	Acrotomodes	lichenifera	MK738393	-	-	MK739582	-	MK740203	-	-	MK740520	-	MK741061	MK741511	-	MK742404
gb-ID-18864	Geometridae	Ennominae	Cratoptera group	Hemixera	nr fulvida	MK738394	MK738767	MK739006	MK739277	MK739277	MK739860	MK739860	MK739860	MK740521	MK740823	MK741062	MK741512	MK741872	MK742405
gb-ID-18871	Geometridae	Ennominae	Ourapterygini	Bassania	sp	MK738395	MK738768	-	MK739278	MK739278	MK739861	MK739861	MK739861	-	MK740824	MK741063	MK741513	-	MK742406
gb-ID-18890	Geometridae	Sterrhinae	Sterrhini	Euacidalia	sp	MK738396	-	-	MK739583	-	-	-	-	-	-	MK741064	-	-	MK742407
gb-ID-18927	Geometridae	Sterrhinae	Cosymbiini?	Hemipterodes	nr divaricata	MK738397	-	-	MK739279	MK739279	MK739862	MK739862	MK739862	MK740522	-	MK741065	MK741514	MK741873	MK742408
gb-ID-18984	Geometridae	Larentiinae	unassigned	Smileuma	nr plagifracta	MK738398	MK738769	-	MK739280	MK739280	MK740204	-	-	MK740523	-	MK741066	-	-	MK742409
gb-ID-18991	Geometridae	Ennominae	unassigned	Trotogonia	agelaea	MK738399	-	-	MK739281	MK739281	MK740205	-	-	MK740524	-	MK741067	MK741515	MK741874	MK742410
gb-ID-19015	Geometridae	Ennominae	Caberini	Neobapta	sp	MK738400	MK738770	-	-	MK739675	MK740206	-	-	MK740525	-	MK741068	-	-	-
gb-ID-19059	Geometridae	Ennominae	Caberini	Acrosemia	vulpecularia	MK738401	MK738771	-	MK739282	MK739282	MK740207	-	-	MK740526	MK740825	MK741069	-	MK741875	MK742411
gb-ID-19079	Geometridae	Ennominae	Ourapterygini	Gypsara	sp	MK738402	-	-	MK739584	-	MK739863	MK739863	MK739863	MK740527	-	MK741070	MK741516	MK741876	MK742412
gb-ID-19092	Geometridae	Ennominae	Ourapterygini	Perusia	nr zoma	-	-	-	MK739283	MK739283	MK740208	-	-	MK740528	-	MK741071	-	MK741877	MK742413
gb-ID-19093	Geometridae	Ennominae	Caberini	Neazata	stabilis	MK738403	MK738772	MK739007	MK739284	MK739284	MK740209	-	-	MK740529	MK740826	MK741072	MK741517	MK741878	MK742414
gb-ID-19124	Geometridae	Larentiinae	Trichopterygini	Aperusia	sp	MK738404	-	-	MK739285	MK739285	MK739864	MK739864	MK739864	MK740530	MK740827	MK741073	MK741518	MK741879	MK742415
gb-ID-19135	Geometridae	Ennominae	unassigned	Digonodes	sp	MK738405	-	-	MK739286	MK739286	MK739865	MK739865	MK739865	MK740531	-	MK741074	-	MK741880	MK742416
gb-ID-19142	Geometridae	Sterrhinae	Cosymbiini	Cyclophora	rufifrons	MK738406	-	-	MK739287	MK739287	MK739866	MK739866	MK739866	MK740532	-	MK741075	MK741519	MK741881	MK742417
gb-ID-19155	Geometridae	Larentiinae	unassigned	Perizoma	vireonaria	MK738407	MK738773	-	MK739288	MK739288	MK739867	MK739867	MK739867	MK740533	-	MK741076	MK741520	MK741882	MK742418
gb-ID-19168	Geometridae	Ennominae	Nacophorini	Rucana	nr abnormipalpis	-	-	-	MK739289	MK739289	MK739868	MK739868	MK739868	MK740534	-	MK741077	MK741521	MK741883	MK742419
gb-ID-19172	Geometridae	Ennominae	Nacophorini	Gen	sp	MK738408	-	-	MK739290	MK739290	MK739869	MK739869	MK739869	MK740535	-	MK741078	MK741522	MK741884	MK742420
gb-ID-19190	Geometridae	Ennominae	Palyadini	Opisthoxia	nr archidiaria	MK738409	-	-	MK739291	MK739291	-	X	MK740301	MK740536	-	MK741079	MK741523	MK741885	MK742421
gb-ID-19191	Geometridae	Ennominae	Ourapterygini	Parallage	nr inconcinna	-	-	MK739008	MK739292	MK739292	MK739870	MK739870	MK739870	MK740537	-	-	MK741524	MK741886	MK742422
gb-ID-19200	Geometridae	Ennominae	unassigned	Nematocampa	angulifera	MK738410	-	-	MK739293	MK739293	MK739871	MK739871	MK739871	MK740538	-	MK741080	MK741525	-	MK742423
gb-ID-19202	Geometridae	Ennominae	Ourapterygini	Simopteryx	torquataria	MK738411	MK738774	-	MK739294	MK739294	MK739872	MK739872	MK739872	MK740539	MK740828	MK741081	-	MK741887	MK742424
gb-ID-19211	Geometridae	Ennominae	Ourapterygini	Cartellodes	levis	MK738412	MK738775	-	MK739295	MK739295	MK739873	MK739873	MK739873	MK740540	MK740829	-	MK741526	MK741888	MK742425
gb-ID-19219	Geometridae	Desmobathrinae	Desmobathrini	Ophiogramma	coenobiata	MK738413	-	-	MK739296	MK739296	MK739874	MK739874	MK739874	MK740541	-	MK741082	MK741527	MK741889	MK742426
gb-ID-19222	Geometridae	Sterrhinae	Rhodostrophini	Dithecodes	distracta group	MK738414	-	-	MK739297	MK739297	MK739875	MK739875	MK739875	MK740542	-	MK741083	-	MK741890	MK742427
gb-ID-19231	Geometridae	Ennominae	unassigned	Anisoperas	proxima	MK738415	-	-	MK739298	MK739298	MK739876	MK739876	MK739876	MK740543	-	MK741084	-	MK741891	MK742428
gb-ID-19233	Geometridae	Geometrinae	Nemoriini	Tachychlora	nr amilletes	-	-	-	MK739299	MK739299	MK739877	MK739877	MK739877	MK740544	-	MK741085	MK741528	MK741892	MK742429
gb-ID-19253	Geometridae	Ennominae	Cratoptera group	Melinodes	nr ignea	MK738416	-	-	MK739300	MK739300	MK739878	MK739878	MK739878	MK740545	-	MK741086	MK741529	MK741893	MK742430
gb-ID-19263	Geometridae	Ennominae	unassigned	Loxaspilates	torcida	MK738417	-	-	MK739301	MK739301	MK739879	MK739879	MK739879	MK740546	-	MK741087	MK741530	MK741894	MK742431
gb-ID-19265	Geometridae	Oenochrominae	unassigned	Racasta	spatiaria extendata	MK738418	-	MK739009	MK739302	MK739302	MK739880	MK739880	MK739880	-	-	MK741088	MK741531	MK741895	MK742432
gb-ID-19269	Geometridae	Larentiinae	unassigned	Brabirodes	nr cerevia peruviana	MK738419	-	-	MK739303	MK739303	MK739881	MK739881	MK739881	-	-	MK741089	MK741532	-	-
gb-ID-19302	Geometridae	Larentiinae	unassigned	Cophocerotis	costinotata	-	-	-	MK739304	MK739304	MK739882	MK739882	MK739882	MK740547	-	MK741090	MK741533	MK741896	MK742433
gb-ID-19306	Geometridae	Ennominae	unassigned	Sabulodes?	sp	MK738420	MK738776	-	MK739305	MK739305	MK739883	MK739883	MK739883	MK740548	MK740830	MK741091	MK741534	MK741897	MK742434
gb-ID-19311	Geometridae	Larentiinae	Triphosini	Triphosa	nr pallidivittata	MK738421	-	-	MK739306	MK739306	MK739884	MK739884	MK739884	MK740549	-	MK741092	MK741535	-	MK742435
gb-ID-19333	Geometridae	Larentiinae	Perizomini	Psaliodes	picta	MK738422	-	-	MK739307	MK739307	MK739885	MK739885	MK739885	MK740550	-	MK741093	MK741536	MK741898	MK742436
gb-ID-19370	Geometridae	Sterrhinae	Cosymbiini	Pleuroprucha	sp	MK738423	MK738777	-	MK739585	-	MK740210	-	-	-	-	-	MK741537	MK741899	-
gb-ID-19386	Geometridae	Ennominae	unassigned	Prochoerodes	nr tetragonata	MK738424	-	-	MK739308	MK739308	MK739886	MK739886	MK739886	MK740551	-	MK741094	MK741538	MK741900	MK742437
gb-ID-19413	Geometridae	Ennominae	Ourapterygini	Mimosema	nr sobrina	MK738425	MK738778	-	MK739309	MK739309	MK739887	MK739887	MK739887	-	MK740831	MK741095	MK741539	MK741901	MK742438
gb-ID-19421	Geometridae	Ennominae	Ourapterygini	Leucula	sp	MK738426	MK738779	-	MK739310	MK739310	MK739888	MK739888	MK739888	-	-	MK741096	MK741540	MK741902	MK742439
gb-ID-19426	Geometridae	Larentiinae	Triphosini	Triphosa	affirmata	MK738427	MK738780	-	MK739586	-	MK739889	MK739889	MK739889	-	MK740832	MK741097	MK741541	MK741903	MK742440
gb-ID-19458	Geometridae	Ennominae	Nephodiini	Bombycodes?	sp	-	-	-	MK739311	MK739311	MK739890	MK739890	MK739890	MK740552	-	MK741098	MK741542	MK741904	MK742441
gb-ID-19461	Geometridae	Ennominae	Boarmiini	Neofidonia	nr nigristima	MK738428	MK738781	-	MK739587	-	MK739891	MK739891	MK739891	-	MK740833	MK741099	-	MK741905	-
gb-ID-19827	Geometridae	Larentiinae	unassigned	Ptychorrhoe	blosyrata confirmata	MK738429	-	-	-	MK739676	MK739892	MK739892	MK739892	MK740553	-	MK741100	MK741543	MK741906	MK742442
gb-ID-19899	Geometridae	Ennominae	Cassymini	Phaludia	sp	MK738430	-	-	MK739312	MK739312	-	-	-	MK740554	-	MK741101	-	-	MK742443
gb-ID-19923	Geometridae	Ennominae	unassigned	Erosina	rusticata	MK738431	-	-	MK739313	MK739313	-	-	-	-	-	MK741102	MK741544	-	-
gb-ID-20552	Geometridae	Ennominae	Nacophorini	Postazuayia	stigmatalis	MK738432	-	-	-	-	MK740211	-	-	-	-	MK741103	MK741545	-	-
gb-ID-22041	Geometridae	Ennominae	unassigned	Nematocampa	nr falsa	MK738433	MK738782	-	MK739314	MK739314	MK740212	-	-	-	-	MK741104	MK741546	-	MK742444
gb-ID-22068	Geometridae	Ennominae	Cratoptera group	Melinodes	nr detersaria	MK738434	-	-	JX149981	MK739677	MK740213	-	-	MK740555	-	MK741105	MK741547	MK741907	MK742445
gb-ID-22122	Geometridae	Ennominae	unassigned	Bassania	crocallinaria	-	MK738783	-	MK739315	MK739315	MK740214	-	-	-	-	MK741106	MK741548	MK741908	MK742446
gb-ID-22153	Geometridae	Ennominae	Ourapterygini	Leuculopsis	bilineata	MK738435	MK738784	-	MK739316	MK739316	MK739893	MK739893	MK739893	-	MK740834	MK741107	MK741549	MK741909	MK742447
gb-ID-22341	Geometridae	Ennominae	Nephodiini	Carpella	nr aequidistans	MK738436	-	MK739010	JX149707	MK739678	MK739894	MK739894	MK739894	MK740556	-	MK741108	MK741550	MK741910	MK742448
gb-ID-22403	Geometridae	Ennominae	Ourapterygini?	Cnephora	cocapata cana	MK738437	MK738785	-	MK739588	-	MK740215	-	-	-	-	MK741109	MK741551	-	MK742449
gb-ID-22507	Geometridae	Larentiinae	unassigned	Plemyriopsis	nr facetata	MK738438	-	-	JX150187	MK739679	MK740216	-	-	-	-	MK741110	MK741552	MK741911	MK742450
gb-ID-22532	Geometridae	Ennominae	Nacophorini	Stegotheca	nr cythereata	MK738439	MK738786	MK739011	MK739317	MK739317	MK740217	-	-	-	-	MK741111	MK741553	MK741912	MK742451
gb-ID-22614	Geometridae	Larentiinae	Perizomini	Psaliodes	prunicolor	MK738440	-	-	JX149947	MK739680	MK740218	-	-	-	-	-	MK741554	-	MK742452
gb-ID-22649	Geometridae	Ennominae	Ourapterygini	Psilosetia	nr pura	MK738441	MK738787	-	MK739318	MK739318	MK739895	MK739895	MK739895	-	-	MK741112	MK741555	MK741913	MK742453
gb-ID-22654	Geometridae	Oenochrominae	unassigned	Macrotes	netrix	MK738442	-	-	JX150602	MK739681	MK739896	MK739896	MK739896	-	-	MK741113	MK741556	MK741914	MK742454
gb-ID-22656	Geometridae	Larentiinae	Trichopterygini	Rhopalodes	concinna	MK738443	-	-	MK739589	-	MK740219	-	-	-	-	-	MK741557	-	MK742455
gb-ID-22827	Geometridae	Ennominae	Boarmiini	Ectropis	vaga	MK738444	-	-	MK739319	MK739319	MK739897	MK739897	MK739897	MK740557	-	MK741114	MK741558	MK741915	MK742456
gb-ID-24524	Geometridae	Ennominae	Nacophorini	Tarma	theodora	MK738445	MK738788	-	MK739320	MK739320	MK740220	-	-	-	-	MK741115	MK741559	MK741916	MK742457
gb-ID-25104	Geometridae	Larentiinae	unassigned	Perizoma	versatilis	MK738446	-	-	MK739321	MK739321	-	-	-	MK740558	-	MK741116	MK741560	MK741917	MK742458
gb-ID-48402	Geometridae	Ennominae	Nacophorini	Stegotheca	costiplaga	MK738447	-	-	MK739322	MK739322	-	-	-	-	-	MK741117	MK741561	MK741918	-
gb-ID-48404	Geometridae	Ennominae	Nacophorini	Cidariophanes	brigitta	MK738448	-	-	MK739590	-	MK739898	MK739898	MK739898	MK740559	-	MK741118	MK741562	MK741919	MK742459
gb-ID-49038	Geometridae	Ennominae	Nacophorini?	Brachyctenistis	incongruata	MK738449	-	-	-	MK739682	MK740221	-	-	MK740560	-	MK741119	MK741563	-	MK742460
gb-ID-49068	Geometridae	Ennominae	unassigned	Neodora	costinotata	MK738450	MK738789	-	MK739323	MK739323	MK739899	MK739899	MK739899	-	-	MK741120	MK741564	MK741920	MK742461
gb-ID-49092	Geometridae	Ennominae	unassigned	Cosmophyga	monastica	MK738451	-	-	MK739591	-	MK740222	-	-	-	-	MK741121	MK741565	-	MK742462
gb-ID-49332	Geometridae	Ennominae	Boarmiini	Odysia	nr excurvaria	MK738452	-	-	MK739324	MK739324	MK740223	-	-	MK740561	-	MK741122	MK741566	-	MK742463
gb-ID-49339	Geometridae	Ennominae	unassigned	Microxydia	trigonifera	MK738453	MK738790	JF785177	MK739325	MK739325	MK739900	MK739900	MK739900	JF785424	-	MK741123	MK741567	MK741921	MK742464
gb-ID-49457	Geometridae	Geometrinae	Nemoriini	Hyalochlora	nadia	MK738454	-	-	MK739326	MK739326	MK739901	MK739901	MK739901	MK740562	-	MK741124	MK741568	MK741922	MK742465
gb-ID-49684	Geometridae	Geometrinae	Nemoriini	Neagathia	corruptata	MK738455	-	-	MK739327	MK739327	MK740224	-	-	MK740563	-	-	MK741569	MK741923	MK742466
gb-ID-49733	Geometridae	Larentiinae	Perizomini	Perizoma	nr cretinotata	MK738456	-	-	MK739328	MK739328	-	X	MK740302	MK740564	-	MK741125	MK741570	MK741924	MK742467
gb-ID-50242	Geometridae	Sterrhinae	Rhodostrophiini	Zalissolepis	subviolaria	-	-	-	MK739329	MK739329	MK740225	-	-	-	-	MK741126	MK741571	MK741925	MK742468
gb-ID-50797	Geometridae	Ennominae	unassigned	Campatonema	yanayacua	MK738457	-	-	MK739330	MK739330	MK740226	-	-	-	-	MK741127	MK741572	-	-
gb-ID-53059	Geometridae	Ennominae	Nacophorini	Mallomus	galbanata	MK738458	MK738791	-	MK739331	MK739331	MK739902	MK739902	MK739902	-	-	MK741128	MK741573	MK741926	MK742469
gb-ID-53288	Geometridae	Sterrhinae	Sterrhini	Idaea	nr fervens	MK738459	-	MK739012	MK739332	MK739332	MK739903	MK739903	MK739903	MK740565	-	MK741129	MK741574	MK741927	MK742470
gb-ID-55139	Geometridae	Ennominae	Cratoptera group	Furcijuxta	nr mathilda	MK738460	-	-	MK739333	MK739333	MK740227	-	-	MK740566	-	MK741130	MK741575	MK741928	MK742471
gb-ID-55841	Geometridae	Larentiinae	unassigned	Monarcha	magicaria	MK738461	-	-	-	-	MK740228	-	-	-	-	-	-	-	MK742472
gb-ID-55861	Geometridae	Ennominae	Caberini	Lomographa	sp	MK738462	MK738792	-	MK739334	MK739334	MK739904	MK739904	MK739904	-	MK740835	MK741131	MK741576	MK741929	MK742473
gb-ID-55869	Geometridae	Sterrhinae	Sterrhini	Idaea	sp	MK738463	-	MK739013	MK739335	MK739335	MK739905	MK739905	MK739905	MK740567	-	MK741132	MK741577	MK741930	MK742474
gb-ID-56093	Geometridae	Ennominae	unassigned	Siosta	bifasciata	MK738464	MK738793	-	MK739336	MK739336	MK739906	MK739906	MK739906	-	MK740836	MK741133	MK741578	MK741931	MK742475
gb-ID-56094	Geometridae	Ennominae	Ourapterygini	Drymoea	alcera	MK738465	-	-	MK739337	MK739337	MK739907	MK739907	MK739907	-	MK740837	MK741134	MK741579	MK741932	MK742476
gb-ID-56095	Geometridae	Larentiinae	Heterusini	Heterusia	plagia	MK738466	MK738794	-	MK739592	-	MK739908	MK739908	MK739908	-	-	MK741135	-	-	MK742477
gb-ID-56096	Geometridae	Ennominae	Ourapterygini	Gonora	hyelosioides	MK738467	MK738795	-	MK739338	MK739338	MK739909	MK739909	MK739909	-	MK740838	MK741136	MK741580	MK741933	-
gb-ID-56100	Geometridae	Larentiinae	unassigned	Anemplocia	nr melambathes	MK738468	MK738796	-	MK739339	MK739339	MK739910	MK739910	MK739910	-	MK740839	MK741137	MK741581	MK741934	MK742478
gb-ID-56102	Geometridae	Larentiinae	Eudulini	Eudule	sp	MK738469	MK738797	-	MK739340	MK739340	MK739911	MK739911	MK739911	-	-	MK741138	MK741582	MK741935	MK742479
gb-ID-56105	Geometridae	Ennominae	Nacophorini	Quillaca	versipennis	MK738470	MK738798	-	MK739341	MK739341	MK739912	MK739912	MK739912	-	-	MK741139	MK741583	-	MK742480
gb-ID-56204	Geometridae	Ennominae	Cassymini	Leuciris	beneciliata	MK738471	MK738799	MK739014	MK739342	MK739342	MK739913	MK739913	MK739913	-	-	MK741140	MK741584	-	-
Gu-Geo-001	Geometridae	Ennominae	unassigned	Brachurapteryx	tesserata	MK738472	MK738800	MK739015	MK739343	MK739343	MK739914	MK739914	MK739914	MK740568	-	-	MK741585	MK741936	MK742481
Gu-Geo-002	Geometridae	Sterrhinae	Sterrhini	Lobocleta	subcincta group	MK738473	MK738801	MK739016	MK739593	-	MK739915	MK739915	MK739915	-	-	-	MK741586	MK741937	MK742482
Gu-Geo-005	Geometridae	Ennominae	unassigned	Himeromima	aulis	MK738474	MK738802	MK739017	MK739344	MK739344	MK739916	MK739916	MK739916	MK740569	-	-	MK741587	MK741938	MK742483
Gu-Geo-006	Geometridae	Larentiinae	unassigned	Ersephila	prema	MK738475	MK738803	MK739018	MK739345	MK739345	MK739917	MK739917	MK739917	MK740570	-	-	MK741588	MK741939	MK742484
Gu-Geo-010	Geometridae	Ennominae	unassigned	Eryplatymetra	sp	MK738476	MK738804	MK739019	MK739346	MK739346	MK739918	MK739918	MK739918	-	-	-	MK741589	MK741940	MK742485
Hes240	Geometridae	Ennominae	Boarmiini	Oedicentra	gerydaria	-	-	MG768673	MG767984	MG767984	MG768362	MG768362	MG768362	-	MG768530	MG768148	-	-	MG767375
Hes427	Geometridae	Geometrinae	Comibaenini	Comibaena	nr flavitaenia	-	-	-	MG767975	MG767975	MG768354	MG768354	MG768354	MG767740	MG768524	MG768142	-	MG767542	MG767371
Hes467	Geometridae	Geometrinae	Comibaenini	Thetidia	undulilinea	-	-	MG768668	MG767976	MG767976	MG768355	MG768355	MG768355	MG767741	-	MG768143	-	MG767543	MG767372
Hes468	Geometridae	Ennominae	unassigned	Epigynopteryx	sp.SH05	-	-	-	MG767959	MG767959	MG768340	MG768340	MG768340	MG767726	MG768516	-	-	-	MG767365
Hes479	Geometridae	Larentiinae	unassigned	Disclisioprocta	sp.SH01	-	-	MG768671	MG767982	MG767982	MG768360	MG768360	MG768360	MG767744	MG768528	MG768147	-	MG767548	-
Hes525	Geometridae	Geometrinae	unassigned	Lophostola	nr annuligera	-	-	MG768664	MG767971	MG767971	MG768351	MG768351	MG768351	-	-	MG768139	-	MG767538	-
Hes605	Geometridae	Geometrinae	unassigned	Comostolopsis	sp.SH01	-	-	MG768666	MG767973	MG767973	MG768353	MG768353	MG768353	-	-	MG768141	-	MG767540	-
Hes631	Geometridae	Geometrinae	unassigned	Lophostola	cara	-	-	MG768670	MG767981	MG768359	MG768359	MG768359	MG768359	-	MG768527	MG768146	-	MG767547	MG767373
Hes632	Geometridae	Geometrinae	Geometrini	Prasinocyma	bongaensis	-	-	MG768645	MG767949	MG767949	MG768330	MG768330	MG768330	MG767716	-	MG768120	-	-	MG767361
Hes663	Geometridae	Ennominae	Boarmiini	Cleora	nigrisparsalis	-	-	MG768662	MG767968	MG767968	MG768349	MG768349	MG768349	MG767735	-	MG768136	-	-	MG767368
Hes696	Geometridae	Geometrinae	Geometrini	Prasinocyma	albisticta	-	-	MG768651	MG767956	MG767956	MG768337	MG768337	MG768337	MG767723	MG768514	MG768125	-	MG767530	MG767364
Hes718a	Geometridae	Ennominae	Boarmiini	Cleora	dactylata	-	-	MG768647	-	MG767951	MG768332	MG768332	MG768332	MG767718	MG768511	MG768122	-	MG767526	-
Hes754	Geometridae	Geometrinae	Hemitheini	Phaiogramma	faustinata	-	-	MG768654	MG767960	MG767960	MG768341	MG768341	MG768341	MG767727	MG768517	MG768128	-	MG767533	MG767366
Hes812	Geometridae	Ennominae	Boarmiini	Cleora	occidens	-	-	MG768661	MG767967	MG767967	MG768348	MG768348	MG768348	MG767734	MG768522	MG768135	-	MG767535	-
HG0002	Geometridae	Ennominae	Nacophorini	Gabriola	dyari	MK738477	-	-	MK739347	MK739347	-	-	-	-	-	-	MK741590	-	MK742486
HG0003	Geometridae	Larentiinae	Trichopterygini	Celonoptera	mirificaria	MK738478	-	-	MK739594	-	MK739919	MK739919	MK739919	MK740571	-	-	MK741591	MK741941	MK742487
IOZ-LEP-M-1001	Geometridae	Geometrinae	Hemitheini	Ecchloropsis	xenophyes	-	-	MG015464	MG014754	MG014754	MG015346	MG015346	MG015346	MG014879	-	MG014995	-	MG015580	-
IOZ-LEP-M-10029	Geometridae	Geometrinae	Geometrini	Tanaorhinus	viridiluteata	-	-	MG015540	MG014838	MG014838	MG015426	MG015426	MG015426	MG014957	-	MG015070	-	MG015656	-
IOZ-LEP-M-10550	Geometridae	Geometrinae	Geometrini	Mixochlora	vittata	-	-	MG015511	MG014805	MG014805	MG015396	MG015396	MG015396	MG014928	-	MG015044	-	MG015626	-
IOZ-LEP-M-10642	Geometridae	Geometrinae	Hemitheini	Maxates	thetydaria	-	-	MG015507	MG014800	MG014800	MG015392	MG015392	MG015392	MG014923	-	MG015039	-	MG015621	-
IOZ-LEP-M-10737	Geometridae	Geometrinae	unassigned	Ornithospila	esmeralda	-	-	MG015517	MG014811	MG014811	MG015402	MG015402	MG015402	MG014934	-	MG015050	-	MG015632	-
IOZ-LEP-M-10848	Geometridae	Geometrinae	Pseudoterpnini	Lophophelma	erionoma	-	-	MG015501	MG014793	MG014793	MG015385	MG015385	MG015385	MG014916	-	MG015033	-	MG015615	-
IOZ-LEP-M-10853	Geometridae	Geometrinae	Hemitheini	Maxates	acutissima	-	-	MG015504	MG014796	MG014796	-	MG015388	MG015388	MG014919	-	MG015035	-	MG015618	-
IOZ-LEP-M-11070	Geometridae	Geometrinae	Thalassodini	Thalassodes	immissaria	-	-	MG015544	MG014842	MG014842	MG015430	MG015430	MG015430	MG014961	-	MG015074	-	MG015660	-
IOZ-LEP-M-11258	Geometridae	Geometrinae	Comibaenini	Thetidia	chlorophyllaria	-	-	MG015546	MG014845	MG014845	MG015432	MG015432	MG015432	-	-	MG015076	-	MG015662	-
IOZ-LEP-M-11632	Geometridae	Geometrinae	unassigned	Agathia	carissima	-	-	MG015441	MG014726	MG014726	MG015320	MG015320	MG015320	MG014852	-	MG014971	-	MG015554	-
IOZ-LEP-M-11834	Geometridae	Geometrinae	Dysphanini	Dysphania	militaris	-	-	MG015463	MG014753	MG014753	MG015345	MG015345	MG015345	MG014878	-	MG014994	-	MG015579	-
IOZ-LEP-M-12730	Geometridae	Geometrinae	Hemitheini	Chlorissa	amphitritaria	-	-	MG015447	MG014734	-	-	-	-	-	-	MG014979	-	-	-
IOZ-LEP-M-12816	Geometridae	Geometrinae	Pseudoterpnini	Pingasa	rufofasciata	-	-	MG015529	MG014826	MG014826	MG015416	MG015416	MG015416	MG014947	-	-	-	MG015646	-
IOZ-LEP-M-1312	Geometridae	Geometrinae	Pseudoterpnini	Dindica	para	-	-	MG015456	MG014746	MG014746	MG015338	MG015338	MG015338	MG014872	-	MG014987	-	MG015572	-
IOZ-LEP-M-13320	Geometridae	Geometrinae	unassigned	Agathia	visenda	-	-	MG015444	-	-	-	-	-	MG014855	-	MG014974	-	-	-
IOZ-LEP-M-13377	Geometridae	Geometrinae	Hemistolini	Hemistola	tenuilinea	-	-	MG015492	MG014782	MG014782	MG015374	MG015374	MG015374	MG014905	-	MG015023	-	MG015605	-
IOZ-LEP-M-13655	Geometridae	Geometrinae	unassigned	Agathia	gemma	-	-	MG015442	MG014727	MG014727	MG015321	MG015321	MG015321	MG014853	-	MG014972	-	MG015555	-
IOZ-LEP-M-13670	Geometridae	Geometrinae	Pseudoterpnini	Lophophelma	varicoloraria	-	-	MG015503	MG014795	MG014795	MG015387	MG015387	MG015387	MG014918	-	-	-	MG015617	-
IOZ-LEP-M-13684	Geometridae	Geometrinae	Pseudoterpnini	Psilotagma	pictaria	-	-	MG015533	MG014830	MG014830	MG015420	MG015420	MG015420	MG014951	-	-	-	MG015650	-
IOZ-LEP-M-13704	Geometridae	Geometrinae	Geometrini	Tanaorhinus	kina	-	-	MG015536	MG014833	MG014833	MG015423	MG015423	MG015423	MG014952	-	MG015066	-	MG015653	-
IOZ-LEP-M-13773	Geometridae	Geometrinae	Aracimini	Paramaxates	taiwana	-	-	MG015524	MG014821	MG014821	MG015411	MG015411	MG015411	MG014943	-	MG015059	-	MG015641	-
IOZ-LEP-M-13845	Geometridae	Geometrinae	Hemitheini	Berta	apopempta	-	-	-	MG014731	MG014731	MG015325	MG015325	MG015325	MG014858	-	-	-	MG015558	-
IOZ-LEP-M-13974	Geometridae	Geometrinae	Aracimini	Paramaxates	vagata?	-	-	MG015525	MG014822	-	MG015412	MG015412	MG015412	-	-	MG015060	-	MG015642	-
IOZ-LEP-M-14087	Geometridae	Geometrinae	Hemitheini	Chlorissa	distinctaria	-	-	MG015446	MG014733	MG014733	MG015327	MG015327	MG015327	MG014860	-	MG014978	-	MG015560	-
IOZ-LEP-M-14099	Geometridae	Geometrinae	Thalassodini	Pelagodes	antiquadraria	-	-	MG015526	MG014823	MG014823	MG015413	MG015413	MG015413	MG014944	-	MG015061	-	MG015643	-
IOZ-LEP-M-14105	Geometridae	Geometrinae	Pseudoterpnini	Metallolophia	inanularia	-	-	MG015508	MG014802	MG014802	-	-	-	MG014925	-	MG015041	-	MG015623	-
IOZ-LEP-M-14286	Geometridae	Geometrinae	Comostolini	Comostola	sp.1	-	-	MG015455	MG014744	MG014744	MG015336	MG015336	MG015336	MG014870	-	-	-	MG015570	-
IOZ-LEP-M-14347	Geometridae	Geometrinae	Geometrini	Geometra	sinoisaria	-	-	MG015478	MG014768	MG014768	MG015360	MG015360	MG015360	MG014891	-	MG015009	-	MG015591	-
IOZ-LEP-M-14403	Geometridae	Geometrinae	Comibaenini	Comibaena	auromaculata	-	-	MG015453	MG014742	MG014742	MG015334	MG015334	MG015334	MG014868	-	MG014985	-	MG015568	-
IOZ-LEP-M-14603	Geometridae	Geometrinae	Pseudoterpnini	Metaterpna	batangensis	-	-	MG015509	MG014803	MG014803	MG015394	MG015394	MG015394	MG014926	-	MG015042	-	MG015624	-
IOZ-LEP-M-15933	Geometridae	Geometrinae	Pseudoterpnini	Pachyodes	amplificata	-	-	MG015522	MG014818	MG014818	MG015409	MG015409	MG015409	MG014941	-	MG015057	-	MG015638	-
IOZ-LEP-M-16429	Geometridae	Geometrinae	Geometrini	Geometra	euryagyia	-	-	MG015470	MG014760	MG014760	MG015352	MG015352	MG015352	MG014883	-	MG015001	-	MG015585	-
IOZ-LEP-M-16463	Geometridae	Geometrinae	unassigned	Chlorodontopera	mandarinata	-	-	-	MG014736	-	-	-	-	MG014863	-	-	-	-	-
IOZ-LEP-M-16498	Geometridae	Geometrinae	Geometrini	Geometra	valida	-	-	MG015488	MG014778	MG014778	-	MG015370	MG015370	MG014901	-	MG015019	-	MG015601	-
IOZ-LEP-M-16499	Geometridae	Geometrinae	Geometrini	Geometra	neovalida	-	-	MG015476	MG014766	MG014766	MG015358	MG015358	MG015358	MG014889	-	MG015007	-	MG015589	-
IOZ-LEP-M-16501	Geometridae	Geometrinae	Geometrini	Geometra	glaucaria	-	-	MG015474	MG014764	MG014764	MG015356	MG015356	MG015356	MG014887	-	MG015005	-	-	-
IOZ-LEP-M-16511	Geometridae	Geometrinae	Pseudoterpnini	Limbatochlamys	rosthorni	-	-	MG015498	MG014790	-	MG015382	MG015382	MG015382	MG014913	-	MG015031	-	-	-
IOZ-LEP-M-16532	Geometridae	Geometrinae	unassinged	Iotaphora	iridicolor	-	-	MG015496	MG014788	MG014788	MG015380	MG015380	MG015380	MG014911	-	MG015029	-	MG015611	-
IOZ-LEP-M-16545	Geometridae	Geometrinae	Geometrini	Tanaorhinus	luteivirgatus	-	-	MG015538	MG014835	MG014835	MG015425	MG015425	MG015425	MG014954	-	MG015068	-	MG015655	-
IOZ-LEP-M-16550	Geometridae	Geometrinae	Geometrini	Geometra	symaria	-	-	MG015484	MG014774	MG014774	MG015366	MG015366	MG015366	MG014897	-	MG015015	-	MG015597	-
IOZ-LEP-M-16551	Geometridae	Geometrinae	Geometrini	Geometra	smaragdus	-	-	MG015480	MG014770	MG014770	MG015362	MG015362	MG015362	MG014893	-	MG015011	-	MG015593	-
IOZ-LEP-M-16552	Geometridae	Geometrinae	Geometrini	Geometra	albovenaria	-	-	MG015468	MG014758	MG014758	MG015350	MG015350	MG015350	MG014881	-	MG014999	-	MG015583	-
IOZ-LEP-M-16577	Geometridae	Geometrinae	Geometrini	Neohipparchus	vallata	-	-	MG015516	MG014810	MG014810	MG015401	MG015401	MG015401	MG014933	-	MG015049	-	MG015631	-
IOZ-LEP-M-16582	Geometridae	Geometrinae	Hemistolini	Hemistola	parallelaria	-	-	MG015490	MG014780	MG014780	MG015372	MG015372	MG015372	MG014903	-	MG015021	-	MG015603	-
IOZ-LEP-M-16584	Geometridae	Geometrinae	Pseudoterpnini	Metaterpna	thyatiraria	-	-	MG015510	MG014804	MG014804	MG015395	MG015395	MG015395	MG014927	-	MG015043	-	MG015625	-
IOZ-LEP-M-17032	Geometridae	Geometrinae	unassinged	Iotaphora	admirabilis	-	-	MG015495	MG014787	MG014787	MG015379	MG015379	MG015379	MG014910	-	MG015028	-	MG015610	-
IOZ-LEP-M-17041	Geometridae	Geometrinae	Timandromorphini	Timandromorpha	enervata	-	-	MG015548	MG014847	MG014847	MG015434	MG015434	MG015434	MG014966	-	MG015078	-	MG015664	-
IOZ-LEP-M-17065	Geometridae	Geometrinae	Geometrini	Geometra	sponsaria	-	-	MG015482	MG014772	MG014772	MG015364	MG015364	MG015364	MG014895	-	MG015013	-	MG015595	-
IOZ-LEP-M-17085	Geometridae	Geometrinae	Geometrini	Chloroglyphica	glaucochrista	-	-	MG015449	MG014737	MG014737	MG015330	MG015330	MG015330	MG014864	-	MG014981	-	MG015563	-
IOZ-LEP-M-17096	Geometridae	Geometrinae	Hemitheini	Thalera	suavis	-	-	MG015545	MG014843	MG014843	MG015431	MG015431	MG015431	MG014962	-	MG015075	-	MG015661	-
IOZ-LEP-M-18569	Geometridae	Geometrinae	Comostolini	Comostola	sp.2	-	-	-	MG014745	MG014745	MG015337	MG015337	MG015337	MG014871	-	MG014986	-	MG015571	-
IOZ-LEP-M-18920	Geometridae	Geometrinae	Comibaenini	Linguisaccus	subhyalina	-	-	MG015500	MG014792	MG014792	MG015384	MG015384	MG015384	MG014915	-	-	-	MG015614	-
IOZ-LEP-M-190	Geometridae	Geometrinae	Comibaenini	Protuliocnemis	castalaria	-	-	MG015531	MG014828	MG014828	MG015418	MG015418	MG015418	MG014949	-	-	-	MG015648	-
IOZ-LEP-M-20201	Geometridae	Geometrinae	Geometrini	Chlorozancla	falcatus	-	-	-	MG014741	-	-	-	-	-	-	-	-	MG015567	-
IOZ-LEP-M-20202	Geometridae	Geometrinae	Pseudoterpnini	Metallolophia	cuneataria	-	-	-	MG014801	MG014801	MG015393	MG015393	MG015393	MG014924	-	MG015040	-	MG015622	-
IOZ-LEP-M-20204	Geometridae	Geometrinae	unassinged	Xenozancla	versicolor	-	-	MG015551	MG014851	MG014851	MG015438	MG015438	MG015438	-	-	MG015081	-	MG015668	-
IOZ-LEP-M-20637	Geometridae	Geometrinae	Geometrini	Chlororithra	fea	-	-	MG015451	MG014739	MG014739	MG015332	MG015332	MG015332	MG014866	-	MG014983	-	MG015565	-
IOZ-LEP-M-21386	Geometridae	Geometrinae	Thalassodini	Orothalassodes	pervulgatus	-	-	MG015520	MG014815	MG014815	MG015406	MG015406	MG015406	MG014938	-	MG015054	-	MG015635	-
IOZ-LEP-M-21569	Geometridae	Geometrinae	unassigned	Ornithospila	submonstrans	-	-	MG015519	MG014813	MG014813	MG015404	MG015404	MG015404	MG014936	-	MG015052	-	-	-
IOZ-LEP-M-21715	Geometridae	Geometrinae	Hemitheini	Aporandria	specularia	-	-	-	MG014729	MG014729	MG015323	MG015323	MG015323	MG014856	-	MG014975	-	MG015556	-
IOZ-LEP-M-21881	Geometridae	Geometrinae	Aracimini	Dooabia	viridata	-	-	MG015461	MG014751	MG014751	MG015343	MG015343	MG015343	MG014876	-	MG014992	-	MG015577	-
IOZ-LEP-M-2263	Geometridae	Geometrinae	Pseudoterpnini	Dindicodes	crocina	-	-	MG015458	MG014748	MG014748	MG015340	MG015340	MG015340	MG014874	-	MG014989	-	MG015574	-
IOZ-LEP-M-30131	Geometridae	Geometrinae	Hemitheini	Episothalma	robustaria	-	-	MG015465	MG014755	-	MG015347	MG015347	MG015347	MG014880	-	MG014996	-	-	-
IOZ-LEP-M-4125	Geometridae	Geometrinae	Hemitheini	Hemithea	aestivaria	-	-	-	MG014783	MG014783	MG015375	MG015375	MG015375	MG014906	-	MG015024	-	MG015606	-
IOZ-LEP-M-4175	Geometridae	Geometrinae	Pseudoterpnini	Psilotagma	decorata	-	-	MG015532	MG014829	MG014829	MG015419	MG015419	MG015419	MG014950	-	-	-	MG015649	-
IOZ-LEP-M-4409	Geometridae	Geometrinae	Comibaenini	Thetidia	albocostaria	-	-	-	MG014844	MG014844	-	-	-	MG014963	-	-	-	-	-
IOZ-LEP-M-4549	Geometridae	Geometrinae	Hemitheini	Maxates	grandificaria	-	-	MG015505	MG014797	MG014797	MG015389	MG015389	MG015389	MG014920	-	MG015036	-	MG015619	-
IOZ-LEP-M-4580	Geometridae	Geometrinae	Hemitheini	Jodis	lactearia?	-	-	MG015497	MG014789	MG014789	MG015381	MG015381	MG015381	MG014912	-	MG015030	-	MG015612	-
IOZ-LEP-M-4620	Geometridae	Geometrinae	Pseudoterpnini	Lophophelma	iterans	-	-	MG015502	MG014794	MG014794	MG015386	MG015386	MG015386	MG014917	-	MG015034	-	MG015616	-
IOZ-LEP-M-4682	Geometridae	Geometrinae	Geometrini	Geometra	ussuriensis	-	-	MG015486	MG014776	MG014776	MG015368	MG015368	MG015368	MG014899	-	MG015017	-	MG015599	-
IOZ-LEP-M-4692	Geometridae	Geometrinae	Nemoriini	Eucyclodes	aphrodite	-	-	MG015466	MG014756	MG014756	MG015348	MG015348	MG015348	-	-	MG014997	-	MG015581	-
IOZ-LEP-M-4786	Geometridae	Geometrinae	Nemoriini	Eucyclodes	difficta	-	-	MG015467	MG014757	MG014757	MG015349	MG015349	MG015349	-	-	MG014998	-	MG015582	-
IOZ-LEP-M-4939	Geometridae	Geometrinae	Geometrini	Chlororithra	missioniaria	-	-	MG015452	MG014740	MG014740	MG015333	MG015333	MG015333	MG014867	-	MG014984	-	MG015566	-
IOZ-LEP-M-5262	Geometridae	Geometrinae	Comibaenini	Comibaena	nigromacularia	-	-	MG015454	MG014743	MG014743	MG015335	MG015335	MG015335	MG014869	-	-	-	MG015569	-
IOZ-LEP-M-6623	Geometridae	Geometrinae	unassigned	Chlorodontopera	discospilata	-	-	MG015448	MG014735	MG014735	MG015329	MG015329	MG015329	MG014862	-	MG014980	-	MG015562	-
IOZ-LEP-M-8087	Geometridae	Geometrinae	Aracimini	Dooabia	puncticostata	-	-	MG015460	MG014750	MG014750	MG015342	MG015342	MG015342	MG014875	-	MG014991	-	MG015576	-
IOZ-LEP-M-8109	Geometridae	Geometrinae	Pseudoterpnini	Herochroma	curvata	-	-	MG015494	MG014786	MG014786	MG015378	MG015378	MG015378	MG014909	-	MG015027	-	MG015609	-
IOZ-LEP-M-8133	Geometridae	Geometrinae	Timandromorphini	Timandromorpha	discolor	-	-	MG015547	MG014846	MG014846	MG015433	MG015433	MG015433	MG014965	-	MG015077	-	MG015663	-
IOZ-LEP-M-8194	Geometridae	Geometrinae	Pseudoterpnini	Absala	dorcada	-	-	MG015439	MG014724	MG014724	MG015318	MG015318	MG015318	-	-	-	-	MG015552	-
IOZ-LEP-M-8321	Geometridae	Geometrinae	Rhomboristini	Rhomborista	monosticta	-	-	MG015534	MG014831	MG014831	MG015421	MG015421	MG015421	-	-	MG015064	-	MG015651	-
IOZ-LEP-M-8537	Geometridae	Geometrinae	Hemitheini	Hemithea	krakenaria	-	-	-	MG014784	MG014784	MG015376	MG015376	MG015376	MG014907	-	MG015025	-	MG015607	-
IOZ-LEP-M-871	Geometridae	Geometrinae	Timandromorphini	Timandromorpha	olivaria	-	-	MG015550	MG014849	MG014849	MG015436	MG015436	MG015436	MG014968	-	MG015080	-	MG015666	-
IOZ-LEP-M-8977	Geometridae	Geometrinae	Hemitheini	Berta	chrysolineata	-	-	MG015445	MG014732	MG014732	MG015326	MG015326	MG015326	MG014859	-	MG014977	-	MG015559	-
IOZ-LEP-M-9019	Geometridae	Geometrinae	Pseudoterpnini	Actenochroma	muscicoloraria	-	-	MG015440	MG014725	MG014725	MG015319	MG015319	MG015319	-	-	MG014970	-	MG015553	-
IOZ-LEP-M-9212	Geometridae	Geometrinae	Geometrini	Geometra	fragilis	-	-	MG015473	MG014763	MG014763	MG015355	MG015355	MG015355	MG014886	-	MG015004	-	MG015588	-
IOZ-LEP-M-9394	Geometridae	Geometrinae	Pseudoterpnini	Herochroma	baba	-	-	MG015493	MG014785	MG014785	MG015377	MG015377	MG015377	MG014908	-	MG015026	-	MG015608	-
IZBE0121639	Geometridae	Geometrinae	Nemoriini	Assachlora	julietae	MK738479	MK738805	-	MK739595	-	MK739920	MK739920	MK739920	-	-	MK741141	MK741592	-	MK742488
LMR_Geo104	Geometridae	Ennominae	Caberini	Erastria	decrepitaria	MK738480	MK738806	-	MK739348	MK739348	MK739921	MK739921	MK739921	MK740572	MK740840	-	-	MK741942	MK742489
LMR_Geo128	Geometridae	Ennominae	unassigned	Gen	sp	MK738481	MK738807	-	MK739596	-	MK740229	-	-	-	-	-	-	-	-
LMR_Geo129	Geometridae	Sterrhinae	unassigned	Semaeopus	nr purpurea	MK738482	MK738808	-	MK739349	MK739349	MK739922	MK739922	MK739922	MK740573	-	-	-	-	MK742490
LMR_Geo164	Geometridae	Ennominae	Ourapterygini	Hypochroma	nr marginata	MK738483	MK738809	-	MK739597	-	MK740230	-	-	-	-	-	-	MK741943	MK742491
MJ150406.515	Geometridae	Geometrinae	Hemitheini	Pamphlebia	rubrolimbraria	-	-	-	MK739350	MK739350	-	-	-	-	-	-	-	MK741944	-
MJM-96-0267	Geometridae	Desmobathrinae	unassigned	Nearcha	dasyzona	-	-	JF785179	JF784700	JF784700	JF785324	-	JF785324	-	JF785487	JF784841	-	-	-
MM00032	Geometridae	Sterrhinae	Cosymbiini	Cyclophora	punctaria	KX051060	KX051083	GQ283526	GU828582	-	GU828921	-	GU829214	-	GU829971	GU830295	KX050791	GU830599	GU829482
MM00148	Geometridae	Ennominae	Alsophilini	Alsophila	aescularia	-	-	GU828117	GU828616	GU828414	GU828951	-	GU829242	GU829762	GU830005	GU830326	-	GU830626	GU829511
MM00184	Geometridae	Sterrhinae	Rhodometrini	Rhodometra	sacraria	-	-	JF785181	JF784701	JF784701	JF785325	-	-	JF785426	JF785488	JF784842	-	JF784953	JF785065
MM00216	Geometridae	Sterrhinae	Rhodometrini	Afrophyla	vethi	-	-	JF785186	JF784707	JF784707	-	-	JF785330	-	-	-	-	JF784957	JF785069
MM00220	Geometridae	Sterrhinae	Rhodostrophiini?	Lissoblemma	hamularia	-	-	JF785187	JF784708	-	-	-	JF785331	-	-	-	-	-	-
MM00223	Geometridae	Geometrinae	unassigned	Argyrorapha	moderata	-	-	JF785188	-	JF784709	-	-	JF785332	-	-	JF784847	-	JF784958	JF785070
MM00224	Geometridae	Desmobathrinae	Desmobathrini	Conolophia	nr conscitaria	-	-	JF785189	JF784710	JF784710	-	-	JF785333	-	JF785490	JF784848	-	JF784959	-
MM00226	Geometridae	Ennominae	Nacophorini	Drepanogynis	tripartita	-	-	JF785190	JF784712	-	JF785328	-	-	-	JF785491	JF784849	-	JF784960	JF785071
MM00231	Geometridae	Ennominae	Nacophorini	Mictodoca	toxeuta	-	-	JF785192	JF784713	-	JF785334	-	JF785334	-	JF785492	JF784851	-	JF784961	-
MM00233	Geometridae	Ennominae	unassigned	Declana	leptomera	-	-	JF785193	JF784714	JF784714	JF785336	-	JF785336	JF785429	JF785493	JF784853	-	JF784962	-
MM00234	Geometridae	Ennominae	unassigned	Declana	egregia	-	-	JF785194	JF784715	JF784715	JF785337	-	JF785337	JF785430	JF785494	JF784854	-	JF784963	JF785074
MM00235	Geometridae	Ennominae	unassigned	Declana	floccosa	-	-	JF785195	JF784716	JF784716	JF785338	-	JF785338	JF785431	JF785495	JF784855	-	JF784964	-
MM00237	Geometridae	Larentiinae	Dyspteridini	Paradetis	porphyrias	-	-	JF785197	JF784718	JF784718	-	-	JF785340	-	JF785497	JF784857	-	JF784965	JF785075
MM00238	Geometridae	Larentiinae	unassigned	Helastia	cinerearia	-	-	JF785198	JF784719	JF784719	-	-	-	-	-	-	-	JF784966	JF785076
MM00239	Geometridae	Larentiinae	Asthenini	Poecilasthena	pulchraria	-	-	JF785199	JF784720	JF784720	JF785341	-	JF785341	-	-	-	-	JF784967	JF785077
MM00240	Geometridae	Larentiinae	unassigned	Tatosoma	lestevata	-	-	JF785200	JF784721	JF784721	-	-	JF785342	-	-	JF784858	-	JF784968	JF785078
MM00241	Geometridae	Ennominae	Lithinini	Ischalis	fortinata	-	-	JF785201	JF784722	JF784722	-	-	JF785343	-	JF785498	JF784859	-	-	JF785079
MM00242	Geometridae	Ennominae	Lithinini	Ischalis	variabilis	-	-	JF785202	JF784723	JF784723	JF785344	-	JF785344	-	JF785499	JF784860	-	JF784969	JF785080
MM00243	Geometridae	Larentiinae	Eupitheciini	Pasiphila	nr melochlora	-	-	JF785203	JF784724	JF784724	JF785345	-	-	-	JF785500	-	-	JF784970	JF785081
MM00244	Geometridae	Larentiinae	Eupitheciini	Pasiphila	sandycias	-	-	JF785204	JF784725	JF784725	JF785346	-	JF785346	-	JF785501	JF784861	-	-	JF785082
MM00245	Geometridae	Ennominae	Nacophorini	Amelora	sparsularia	-	-	JF785205	JF784726	JF784726	-	-	-	JF785432	JF785502	JF784862	-	JF784971	JF785083
MM00246	Geometridae	Oenochrominae	unassigned	Adeixis	griseata	-	-	JF785206	JF784727	-	JF785347	-	-	-	-	-	-	JF784972	-
MM00586	Geometridae	Sterrhinae	Scopulini	Scopula	immorata	-	-	GU828143	GU828645	GU828443	GU828978	-	GU829261	-	GU830032	GU830351	-	GU830646	GU829536
MM01146	Geometridae	Geometrinae	Geometrini	Geometra	papilionaria	-	-	GU828156	GU828659	GU828457	GU828990	-	GU829274	GU829786	GU830046	GU830365	-	GU830656	GU829545
MM01247	Geometridae	Ennominae	Cassymini	Lomaspilis	marginata	-	-	JF785212	JF784731	KT713874	JF785351	-	KT713922	JF785434	JF785506	JF784865	-	JF784975	JF785086
MM01307	Geometridae	Ennominae	Caberini	Cabera	exanthemata	-	-	JF785216	JF784735	JF784735	JF785355	-	JF785355	JF785436	JF785509	-	-	JF784978	JF785090
MM01453	Geometridae	Larentiinae	Perizomini	Perizoma	alchemillata	-	-	JF785218	JF784737	JF784737	JF785357	-	JF785357	-	-	JF784869	-	-	JF785092
MM01469	Geometridae	Ennominae	Boarmiini	Hypomecis	roboraria	-	-	JF785221	JF784740	JF784740	JF785360	-	JF785360	JF785439	-	JF784871	-	-	JF785095
MM01485	Geometridae	Ennominae	Odontoperini	Odontopera	bidentata	-	-	JF785222	JF784741	JF784741	-	-	JF785361	JF785440	JF785513	JF784872	-	JF784982	JF785096
MM01497	Geometridae	Ennominae	Epionini	Epione	repandaria	-	-	JF785223	JF784742	JF784742	JF785362	-	JF785362	-	JF785514	JF784873	-	JF784983	JF785097
MM01827	Geometridae	Larentiinae	Eupitheciini	Pasiphila	rectangulata	-	-	JF785225	MH030679	JF784744	JF785364	-	JF785364	-	JF785515	-	-	JF784984	JF785099
MM02692	Geometridae	Ennominae	Colotoini	Colotois	pennaria	-	-	JF785227	JF784745	JF784745	JF785365	-	JF785365	JF785442	JF785516	JF784875	-	JF784985	-
MM02933	Geometridae	Larentiinae	Eupitheciini	Eupithecia	pusillata	-	-	MH030609	MH030645	-	-	-	-	MH030723	MH030761	MH030788	-	MH030824	MH030849
MM04688	Geometridae	Larentiinae	Eupitheciini	Eupithecia	vulgata	-	-	MH030610	MH030646	MH030680	-	-	-	MH030724	-	MH030789	-	MH030825	-
MM05118	Geometridae	Ennominae	Boarmiini	Biston	betularia	-	-	GU828201	GU828713	GU828508	GU829035	-	GU829325	GU829826	GU830099	GU830417	-	GU830701	GU829589
MM05496	Geometridae	Ennominae	Theriini	Ithysia	pravata	-	-	JF785231	JF784747	JF784747	-	-	JF785367	-	-	JF784876	-	-	JF785101
MM05983	Geometridae	Ennominae	Lithinini	Petrophora	chlorosata	-	-	JF785232	JF784748	JF784748	JF785368	-	JF785368	-	JF785517	JF784877	-	-	JF785102
MM06217	Geometridae	Larentiinae	Eupitheciini	Eupithecia	immundata	-	-	MH030611	MH030647	MH030681	-	-	-	MH030725	MH030756	MH030790	-	MH030826	MH030850
MM06428	Geometridae	Geometrinae	Jodiini	Jodis	putata	-	-	JF785234	JF784750	JF784750	JF785370	-	JF785370	-	JF785518	JF784878	-	JF784987	JF785104
MM06431	Geometridae	Ennominae	Anagogini	Plagodis	pulveraria	-	-	JF785235	JF784751	JF784751	JF785371	-	JF785371	JF785444	JF785519	JF784879	-	JF784988	JF785105
MM06693	Geometridae	Ennominae	Campaeini	Campaea	margaritaria	-	-	EU032665	JF784753	JF784753	JF785373	-	JF785373	JF785446	-	JF784881	-	JF784990	-
MM06697	Geometridae	Sterrhinae	Rhodostrophini	Rhodostrophia	vibicaria	-	-	JF785238	JF784754	JF784754	JF785374	-	JF785374	-	JF785520	JF784882	-	JF784991	JF785107
MM06720	Geometridae	Ennominae	Apeirini	Apeira	syringaria	-	-	-	JF784756	JF784756	JF785376	-	JF785376	-	JF785522	JF784884	-	JF784993	JF785109
MM06725	Geometridae	Ennominae	Abraxini	Abraxas	grossulariata	-	-	JF785240	JF784757	JF784757	JF785377	-	JF785377	JF785447	JF785523	-	-	-	JF785110
MM06788	Geometridae	Larentiinae	Phileremini	Philereme	vetulata	-	-	JF785241	JF784758	-	JF785378	-	JF785378	JF785448	JF785524	JF784885	-	JF784994	JF785111
MM06863	Geometridae	Ennominae	Ourapterygini	Ourapteryx	sambucaria	-	-	JF785243	JF784760	JF784760	JF785380	-	JF785380	-	-	JF784887	-	JF784996	JF785113
MM07510	Geometridae	Geometrinae	Pseudoterpnini	Crypsiphona	ocultaria	-	-	JF785246	-	JF784762	JF785382	-	KT713923	JF785450	JF785525	JF784889	-	JF784998	JF785115
MM07576	Geometridae	Oenochrominae	Oenochromini s.s.	Oenochroma	orthodesma	-	-	GU828264	GU828789	GU929760	GU829096	-	GU829375	GU829870	GU830171	GU830490	-	GU830749	GU829649
MM07605	Geometridae	Ennominae	Nacophorini	Thalaina	angulosa	-	-	GU828271	GU828797	GU929767	GU829103	-	GU829382	GU829875	GU830178	GU830498	-	-	GU829656
MM07823	Geometridae	Ennominae	Ennomini	Ennomos	alniaria	-	-	JF785249	JF784763	JF784763	JF785383	-	JF785383	JF785451	JF785526	JF784890	-	JF784999	JF785116
MM07972	Geometridae	Larentiinae	Eupitheciini	Eupithecia	linariata	-	-	MH030614	MH030649	-	-	-	-	-	MH030757	MH030793	-	MH030827	MH030852
MM08391	Geometridae	Sterrhinae	Timandrini	Timandra	griseata	-	-	JF785252	JF784766	JF784766	JF785386	-	JF785386	JF785453	-	JF784893	-	JF785002	JF785118
MM08463	Geometridae	Sterrhinae	Scopulini	Scopula	ternata	-	-	-	MK739598	-	MK740231	-	-	MK740574	-	MK741142	-	MK741945	-
MM09159	Geometridae	Ennominae	unassigned	Psilocladia	diaereta	-	-	-	JF784770	JF784770	JF785390	-	JF785390	-	JF785530	JF784897	-	-	JF785121
MM10117	Geometridae	Larentiinae	Perizomini	Perizoma	affinitata	-	-	-	-	-	MK740232	-	-	MK740575	-	MK741143	-	MK741946	MK742492
MM10459	Geometridae	Sterrhinae	Scopulini	Scopula	frigidaria	-	-	-	-	-	MK740233	-	-	-	-	MK741144	-	MK741947	MK742493
MM10470	Geometridae	Larentiinae	Solitaeini	Baptria	tibiale	-	-	-	JF784771	-	JF785391	-	-	-	-	-	-	JF785006	JF785122
MM10876	Geometridae	Geometrinae	Hemitheini	Hemithea	aestivaria	-	-	JF785256	JF784772	JF784772	-	-	JF785392	JF785454	JF785531	JF784898	-	JF785007	JF785123
MM11248	Geometridae	Ennominae	Nacophorini	Niceteria	macrocosma	-	-	JF785257	JF784773	JF784773	JF785393	-	JF785393	JF785455	JF785532	JF784899	-	JF785008	-
MM11250	Geometridae	Ennominae	Nacophorini	Capusa	senilis	-	-	JF785258	JF784774	JF784774	JF785394	-	-	-	JF785533	JF784900	-	JF785009	JF785124
MM11251	Geometridae	Ennominae	Nacophorini	Archephanes	zalosema	-	-	JF785259	JF784775	JF784775	JF785395	-	JF785395	-	JF785534	JF784901	-	JF785010	JF785125
MM11574	Geometridae	Geometrinae	Thalerini	Thalera	fimbrialis	-	-	JF785260	JF784776	JF784776	JF785396	-	JF785396	JF785456	JF785535	JF784902	-	JF785011	JF785126
MM11701	Geometridae	Larentiinae	Eupitheciini	Eupithecia	icterata	-	-	MH030616	MH030651	MH030683	-	-	-	MH030728	MH030758	MH030795	-	-	MH030854
MM12840	Geometridae	Ennominae	Gnophini	Charissa	obscurata	-	-	JF785261	JF784777	JF784777	JF785397	-	-	JF785457	JF785536	JF784903	-	JF785012	JF785127
MM13433	Geometridae	Desmobathrinae	Eumeleini	Eumelea	ludovicata	-	-	JF785262	JF784778	JF784778	JF785398	-	JF785398	-	MK740841	JF784904	-	JF785013	-
MM13434	Geometridae	Geometrinae	Aracimini	Aracima	serrata	-	-	JF785263	-	JF784779	-	-	JF785399	-	-	-	-	JF785014	JF785128
MM13435	Geometridae	Geometrinae	Timandromorphini	Timandromorpha	discolor	-	-	JF785264	JF784780	JF784780	-	-	JF785400	-	-	JF784905	-	JF785015	JF785129
MM13439	Geometridae	Geometrinae	Hierochthoniini	Hierochthonia	semitaria	-	-	JF785265	JF784782	-	-	-	-	-	-	-	-	-	JF785130
MM13441	Geometridae	Ennominae	Phaseliini	Phaselia	deliciosaria	-	-	JF785266	JF784783	JF784783	-	-	JF785401	-	-	-	-	-	-
MM13445	Geometridae	Ennominae	Plutodini	Plutodes	costatus	-	-	JF785267	JF784784	JF784784	JF785402	-	JF785402	JF785458	MK740842	JF784906	-	JF785016	JF785131
MM14229	Geometridae	Larentiinae	Eupitheciini	Eupithecia	plumbeolata	-	-	MH030618	-	MH030685	-	-	MH030713	MH030730	MH030760	MH030797	-	-	MH030855
MM14710	Geometridae	Geometrinae	Comibaenini	Comibaena	bajularia	-	-	JF785268	JF784786	-	-	-	JF785404	-	-	-	-	JF785017	-
MM14743	Geometridae	Larentiinae	Asthenini	Eois	ciocolatina	-	-	JF785270	JF784788	JF784788	JF785405	-	JF785405	-	-	JF784909	-	JF785018	JF785133
MM14745	Geometridae	Geometrinae	Geometrini	Agathia	sp	-	-	-	JF784789	-	JF785406	-	JF785406	-	-	JF784910	-	JF785019	JF785134
MM14746	Geometridae	Larentiinae	Eupitheciini	Pomasia	sp	-	-	-	JF784790	JF784790	JF785407	-	JF785407	JF785459	-	-	-	JF785020	JF785135
MM14748	Geometridae	Geometrinae	Dysphaniini	Dysphania	malayanus	-	-	JF785271	JF784791	JF784791	JF785408	-	JF785408	-	-	-	-	JF785021	JF785136
MM14751	Geometridae	Geometrinae	Comibaenini	Comibaena	attenuata	-	-	-	JF784792	JF784792	JF785409	-	JF785409	-	-	-	-	JF785022	JF785137
MM14752	Geometridae	Ennominae	Eutoeini	Luxiaria	phyllosaria	-	-	JF785272	JF784793	JF784793	JF785410	-	JF785410	JF785460	-	-	-	JF785023	-
MM14762	Geometridae	Ennominae	Wilemaniini	Wilemania	nitobei	-	-	-	JF784795	JF784795	JF785412	-	JF785412	-	-	JF784912	-	JF785025	JF785138
MM16660	Geometridae	Ennominae	Diptychini	Zerenopsis	lepida	-	-	KP686112	KP686114	KP686116	KP686118	-	KP686120	-	KP686122	KP686124	-	KP686126	KP686128
MM16661	Geometridae	Ennominae	Diptychini	Callioratis	abraxas	-	-	KP686111	KP686113	KP686115	KP686117	-	KP686119	-	KP686121	KP686123	-	KP686125	KP686127
MM18472	Geometridae	Larentiinae	Eupitheciini	Eupithecia	plumbeolata	-	-	MK739020	-	MK739683	-	-	X	MK740576	-	MK741145	-	-	-
MM18484	Geometridae	Larentiinae	Eupitheciini	Eupithecia	satyrata	-	-	MH030620	MH030653	MH030687	-	-	MH030715	MH030732	MH030762	MH030799	-	-	-
MM23911	Geometridae	Larentiinae	Eupitheciini	Eupithecia	abietaria	-	-	MH030622	MH030655	MH030689	-	-	-	MH030733	MH030764	MH030800	-	MH030829	MH030856
MM23912	Geometridae	Larentiinae	Eupitheciini	Eupithecia	conterminata	-	-	MH030623	MH030656	MH030690	-	-	-	MH030734	MH030765	MH030801	-	MH030830	MH030857
MM23916	Geometridae	Larentiinae	Eupitheciini	Eupithecia	irriguata	-	-	MH030627	MH030660	MH030694	-	-	-	MH030738	MH030769	MH030805	-	MH030834	MH030861
MM23918	Geometridae	Larentiinae	Eupitheciini	Eupithecia	centaureata	-	-	MH030629	MH030662	MH030696	-	-	-	MH030740	MH030771	MH030807	-	MH030836	MH030863
MM23919	Geometridae	Larentiinae	Eupitheciini	Eupithecia	exiguata	-	-	MH030630	MH030663	MH030697	-	-	-	MH030741	MH030772	MH030808	-	MH030837	MH030864
MM23920	Geometridae	Larentiinae	Eupitheciini	Eupithecia	tantillaria	-	-	MH030631	MH030664	MH030698	-	-	-	MH030742	MH030773	MH030809	-	-	MH030865
MM23922	Geometridae	Larentiinae	Eupitheciini	Chloroclystis	v-ata	-	-	MK739021	MK739351	MK739351	-	-	-	MK740577	MK740843	MK741146	-	MK741948	MK742494
MM23924	Geometridae	Larentiinae	Eupitheciini	Eupithecia	simpliciata	-	-	MH030634	MH030667	MH030701	-	-	-	MH030745	MH030776	MH030812	-	-	MH030868
MM24052	Geometridae	Ennominae	Boarmiini	Lycia	lapponaria	-	-	MK739022	MK739599	-	MK740093	-	MK740093	MK740578	MK740844	-	-	MK741949	MK742495
MM24054	Geometridae	Larentiinae	Eupitheciini	Eupithecia	nanata	-	-	MK739023	MK739352	MK739352	MK740090	-	MK740090	MK740579	MK740845	MK741147	-	MK741950	MK742496
MM24059	Geometridae	Larentiinae	Eupitheciini	Eupithecia	gelidata	-	-	MH030636	MH030670	-	-	-	MH030718	MH030748	MH030779	MH030815	-	MH030841	MH030871
MM24062	Geometridae	Larentiinae	Cidariini	Thera	obeliscata	-	-	-	MK739600	-	MK740097	-	MK740097	MK740580	MK740846	MK741148	-	MK741951	MK742497
MM24066	Geometridae	Ennominae	Boarmiini	Lycia	pomonaria	-	-	MK739024	MK739601	-	MK740094	-	MK740094	MK740581	MK740847	MK741149	-	MK741952	MK742498
MM24070	Geometridae	Larentiinae	Perizomini	Perizoma	hydrata	-	-	-	MK739602	-	MK740096	-	MK740096	MK740582	-	MK741150	-	MK741953	MK742499
MM24145	Geometridae	Larentiinae	Eupitheciini	Eupithecia	pygmaeata	-	-	-	MH030672	MH030704	-	-	MH030720	MH030749	MH030781	MH030817	-	MH030843	-
MM24146	Geometridae	Larentiinae	Cidariini	Dysstroma	infuscata	-	-	-	MK739603	-	-	-	X	-	-	-	-	MK741954	-
MM24189	Geometridae	Larentiinae	Eupitheciini	Eupithecia	semigraphata	-	-	MH030640	MH030675	MH030707	-	-	-	MH030752	MH030784	MH030820	-	MH030845	MH030876
MM24190	Geometridae	Larentiinae	Eupitheciini	Eupithecia	undata	-	-	MH030641	MH030676	MH030708	-	-	-	MH030753	MH030785	MH030821	-	MH030846	-
NJ00334	Geometridae	Ennominae	Boarmiini	Gasterocome	pannosaria	-	-	KX950037	KX951503	-	KX950127	KX950127	KX950127	KX950217	-	-	-	KX950309	-
NJ00516	Geometridae	Ennominae	Boarmiini	Xandrames	dholaria	-	-	KX950038	KX951504	-	KX950128	KX950128	KX950128	KX950218	-	-	-	KX950310	-
NJ00526	Geometridae	Ennominae	Boarmiini	Chorodna	mauraria	-	-	KX950039	KX951505	-	KX950129	KX950129	KX950129	KX950219	-	-	-	KX950311	-
NJ00563	Geometridae	Ennominae	Boarmiini	Alcis	decussata	-	-	KX950040	KX951506	-	KX950130	KX950130	KX950130	KX950220	-	-	-	KX950312	-
NJ00581	Geometridae	Ennominae	Boarmiini	Myrioblephara	duplexa	-	-	KX950041	KX951507	-	KX950131	KX950131	KX950131	KX950221	-	-	-	KX950313	-
NJ00625	Geometridae	Ennominae	Boarmiini	Chorodna	fulgurita	-	-	KX950042	KX951508	-	KX950132	KX950132	KX950132	KX950222	-	-	-	KX950314	-
NJ00655	Geometridae	Ennominae	Boarmiini	Blepharoctenucha	virescens	-	-	KX950043	KX951509	-	KX950133	KX950133	KX950133	KX950223	-	-	-	KX950315	-
NJ00817	Geometridae	Ennominae	Boarmiini	Sysstema	semicirculata	-	-	KX950044	KX951510	-	KX950134	KX950134	KX950134	KX950224	-	-	-	KX950316	-
NJ01105	Geometridae	Ennominae	Boarmiini	Biston	falcata	-	-	KX950046	KX951512	-	KX950136	KX950136	KX950136	KX950226	-	-	-	KX950318	-
NJ01219	Geometridae	Ennominae	Boarmiini	Hypomecis	catharma	-	-	KX950047	KX951513	-	KX950137	KX950137	KX950137	KX950227	-	-	-	KX950319	-
NJ01420	Geometridae	Ennominae	Boarmiini	Parectropis	nigrosparsa	-	-	KX950049	KX951515	-	KX950139	KX950139	KX950139	KX950229	-	-	-	KX950321	-
NJ01434	Geometridae	Ennominae	Boarmiini	Anticypella	diffusaria	-	-	KX950050	KX951516	-	KX950140	KX950140	KX950140	KX950230	-	-	-	KX950322	-
NJ02281	Geometridae	Ennominae	Boarmiini	Krananda	latimarginaria	-	-	KX950051	KX951517	-	KX950141	KX950141	KX950141	KX950231	-	-	-	KX950323	-
NJ02364	Geometridae	Ennominae	Boarmiini	Krananda	oliveomarginata	-	-	KX950052	KX951518	-	KX950142	KX950142	KX950142	KX950232	-	-	-	KX950324	-
NJ03400	Geometridae	Ennominae	Boarmiini	Rikiosatoa	sp	-	-	KX950055	KX951521	-	KX950145	KX950145	KX950145	KX950235	-	-	-	KX950327	-
NJ05055	Geometridae	Ennominae	Boarmiini	Aethalura	chinensis	-	-	KX950056	KX951522	-	KX950146	KX950146	KX950146	KX950236	-	-	-	KX950328	-
NJ05807	Geometridae	Ennominae	Boarmiini	Amraica	asahinai	-	-	KX950057	KX951523	-	KX950147	KX950147	KX950147	KX950237	-	-	-	KX950329	-
NJ05819	Geometridae	Ennominae	Boarmiini	Ophthalmitis	xanthypochlora	-	-	KX950058	KX951524	-	KX950148	KX950148	KX950148	KX950238	-	-	-	KX950330	-
NJ06779	Geometridae	Ennominae	Boarmiini	Cleora	repulsaria	-	-	KX950059	KX951525	-	KX950149	KX950149	KX950149	KX950239	-	-	-	KX950331	-
NJ07155	Geometridae	Ennominae	Boarmiini	Dilophodes	elegans	-	-	KX950060	KX951526	-	KX950150	KX950150	KX950150	KX950240	-	-	-	KX950332	-
NJ07156	Geometridae	Ennominae	Boarmiini	Pogonopygia	pavida	-	-	KX950061	KX951527	-	KX950151	KX950151	KX950151	KX950241	-	-	-	KX950333	-
NJ07157	Geometridae	Ennominae	Boarmiini	Cleora	fraterna	-	-	KX950062	KX951528	-	KX950152	KX950152	KX950152	KX950242	-	-	-	KX950334	-
NJ07923	Geometridae	Ennominae	Boarmiini	Apocheima	cinerarius	-	-	KX950063	KX951529	-	KX950153	KX950153	KX950153	KX950243	-	-	-	KX950335	-
NJ09123	Geometridae	Ennominae	Boarmiini	Krananda	orthotmeta	-	-	-	KX951530	-	-	-	-	KX950244	-	-	-	KX950336	-
NJ09894	Geometridae	Ennominae	Boarmiini	Psilalcis	diorthogonia	-	-	KX950065	KX951532	-	KX950155	KX950155	KX950155	KX950246	-	-	-	KX950338	-
NJ10001	Geometridae	Ennominae	Boarmiini	Biston	panterinaria	-	-	KX950066	-	-	KX950156	KX950156	KX950156	KX950247	-	-	-	KX950339	-
NJ10010	Geometridae	Ennominae	Boarmiini	Lophobates	yazakii	-	-	KX950067	KX951533	-	KX950157	KX950157	KX950157	KX950248	-	-	-	KX950340	-
NJ10016	Geometridae	Ennominae	Boarmiini	Krananda	semihyalina	-	-	KX950068	KX951534	-	KX950158	KX950158	KX950158	KX950249	-	-	-	KX950341	-
NJ10019	Geometridae	Ennominae	Boarmiini	Abaciscus	tristis	-	-	KX950069	KX951535	-	KX950159	KX950159	KX950159	KX950250	-	-	-	KX950342	-
NJ10020	Geometridae	Ennominae	Boarmiini	Abaciscus	ferruginis	-	-	KX950070	KX951536	-	KX950160	KX950160	KX950160	KX950251	-	-	-	KX950343	-
NJ10053	Geometridae	Ennominae	Boarmiini	Dalima	apicata	-	-	KX950071	KX951537	-	KX950161	KX950161	KX950161	KX950252	-	-	-	KX950344	-
NJ10062	Geometridae	Ennominae	Boarmiini	Coremecis	nigrovittata	-	-	KX950072	KX951538	-	KX950162	KX950162	KX950162	KX950253	-	-	-	KX950345	-
NJ10098	Geometridae	Ennominae	Boarmiini	Dalima	patularia	-	-	KX950073	KX951539	-	KX950163	KX950163	KX950163	KX950254	-	-	-	KX950346	-
NJ10127	Geometridae	Ennominae	Boarmiini	Percnia	fumidaria	-	-	KX950075	KX951541	-	KX950165	KX950165	KX950165	KX950256	-	-	-	KX950348	-
NJ10133	Geometridae	Ennominae	Boarmiini	Lassaba	albidaria	-	-	KX950076	KX951542	-	KX950166	KX950166	KX950166	KX950257	-	-	-	KX950349	-
NJ10140	Geometridae	Ennominae	Boarmiini	Microcalicha	melanosticta	-	-	KX950077	KX951543	-	KX950167	KX950167	KX950167	KX950258	-	-	-	KX950350	-
NJ10141	Geometridae	Ennominae	Boarmiini	Zanclopera	straminearia	-	-	KX950078	KX951544	-	KX950168	KX950168	KX950168	KX950259	-	-	-	KX950351	-
NJ10213	Geometridae	Ennominae	Boarmiini	Amblychia	insueta	-	-	KX950079	KX951545	-	KX950169	KX950169	KX950169	KX950260	-	-	-	KX950352	-
NJ10248	Geometridae	Ennominae	Boarmiini	Arbomia	kishidai	-	-	KX950080	KX951546	-	KX950170	KX950170	KX950170	KX950261	-	-	-	KX950353	-
NJ10503	Geometridae	Ennominae	Boarmiini	Hypomecis	punctinalis	-	-	KX950081	KX951547	-	KX950171	KX950171	KX950171	KX950262	-	-	-	KX950354	-
NJ10531	Geometridae	Ennominae	Boarmiini	Krananda	lucidaria	-	-	KX950083	KX951549	-	KX950173	KX950173	KX950173	KX950264	-	-	-	KX950356	-
NJ10533	Geometridae	Ennominae	Boarmiini	Jankowskia	fuscaria	-	-	KX950084	KX951550	-	KX950174	KX950174	KX950174	KX950265	-	-	-	KX950357	-
NJ10549	Geometridae	Ennominae	Boarmiini	Coremecis	leukohyperythra	-	-	KX950085	KX951551	-	KX950175	KX950175	KX950175	KX950266	-	-	-	KX950358	-
NJ10572	Geometridae	Ennominae	Gnophini	Phthonandria	atrilineata	-	-	KX950086	KX951552	-	KX950176	KX950176	KX950176	KX950267	-	-	-	KX950359	-
NJ10595	Geometridae	Ennominae	Boarmiini	Jankowskia	bituminaria	-	-	KX950088	KX951554	-	KX950178	KX950178	KX950178	KX950269	-	-	-	KX950361	-
NJ10830	Geometridae	Ennominae	Boarmiini	Alcis	semiusta	-	-	KX950090	KX951556	-	KX950180	KX950180	KX950180	KX950271	-	-	-	KX950363	-
NJ10903	Geometridae	Ennominae	Boarmiini	Hypomecis	eosaria	-	-	KX950093	KX951559	-	KX950183	KX950183	KX950183	KX950274	-	-	-	KX950366	-
NJ11203	Geometridae	Ennominae	Boarmiini	Calicha	nooraria	-	-	KX950095	KX951561	-	KX950185	KX950185	KX950185	KX950276	-	-	-	KX950368	-
NJ11236	Geometridae	Ennominae	Boarmiini	Phthonosema	serratilinearia	-	-	KX950096	KX951562	-	KX950186	KX950186	KX950186	KX950277	-	-	-	KX950369	-
NJ11420	Geometridae	Ennominae	Boarmiini	Amraica	superans	-	-	KX950097	KX951563	-	KX950187	KX950187	KX950187	KX950278	-	-	-	KX950370	-
NJ11511	Geometridae	Ennominae	Boarmiini	Ophthalmitis	albosignaria	-	-	KX950098	KX951564	-	KX950188	KX950188	KX950188	KX950279	-	-	-	KX950371	-
NJ11681	Geometridae	Ennominae	Boarmiini	Pogonopygia	nigralbata	-	-	KX950099	KX951565	-	KX950189	KX950189	KX950189	KX950280	-	-	-	KX950372	-
NJ11835	Geometridae	Ennominae	Boarmiini	Milionia	basalis	-	-	KX950100	KX951567	-	KX950190	KX950190	KX950190	KX950282	-	-	-	KX950374	-
NJ12898	Geometridae	Ennominae	Boarmiini	Monocerotesa	abraxides	-	-	KX950101	KX951568	-	KX950191	KX950191	KX950191	KX950283	-	-	-	KX950375	-
NJ13345	Geometridae	Ennominae	Boarmiini	Deileptenia	mandshuriaria	-	-	KX950102	KX951569	-	KX950192	KX950192	KX950192	KX950284	-	-	-	KX950376	-
NJ13524	Geometridae	Ennominae	Boarmiini	Lassaba	contaminata	-	-	KX950103	KX951570	-	KX950193	KX950193	KX950193	KX950285	-	-	-	KX950377	-
NJ13674	Geometridae	Ennominae	Boarmiini	Duliophyle	majuscularia	-	-	KX950104	KX951571	-	KX950194	KX950194	KX950194	KX950286	-	-	-	KX950378	-
NJ13689	Geometridae	Ennominae	Eutoeini	Calletaera	obliquata	-	-	KX950105	KX951572	-	KX950195	KX950195	KX950195	KX950287	-	-	-	KX950379	-
NJ13771	Geometridae	Geometrinae	Geometrini	Chloroglyphica	sp	-	-	KX950106	KX951573	-	KX950196	KX950196	KX950196	KX950288	-	-	-	KX950380	-
NJ13796	Geometridae	Ennominae	Cassymini	Peratophyga	hyalinata	-	-	KX950107	KX951574	-	KX950197	KX950197	KX950197	KX950289	-	-	-	KX950381	-
NJ13856	Geometridae	Ennominae	Boarmiini	Monocerotesa	sp	-	-	KX950108	KX951575	-	KX950198	KX950198	KX950198	KX950290	-	-	-	KX950382	-
NJ14023	Geometridae	Ennominae	Boarmiini	Arichanna	tientsuena	-	-	KX950109	KX951576	-	KX950199	KX950199	KX950199	KX950291	-	-	-	KX950383	-
NJ14213	Geometridae	Ennominae	Boarmiini	Xenoplia	foraria	-	-	KX950110	KX951577	-	KX950200	KX950200	KX950200	KX950292	-	-	-	KX950384	-
NJ14303	Geometridae	Ennominae	Gnophini	Psyra	szetschwana	-	-	KX950111	KX951578	-	KX950201	KX950201	KX950201	KX950293	-	-	-	KX950385	-
NJ14444	Geometridae	Ennominae	Boarmiini	Arichanna	sinica	-	-	KX950112	KX951579	-	KX950202	KX950202	KX950202	KX950294	-	-	-	KX950386	-
NJ14479	Geometridae	Ennominae	Boarmiini	Diplurodes	spinivalva	-	-	KX950114	KX951581	-	KX950204	KX950204	KX950204	KX950296	-	-	-	KX950388	-
NJ14497	Geometridae	Ennominae	Gnophini	Hirasa	scripturaria	-	-	KX950115	KX951582	-	KX950205	KX950205	KX950205	KX950297	-	-	-	KX950389	-
NJ15581	Geometridae	Ennominae	Boarmiini	Parapercnia	giraffata	-	-	KX950116	KX951583	-	KX950206	KX950206	KX950206	KX950298	-	-	-	KX950390	-
NJ15625	Geometridae	Ennominae	Cassymini	Hydatocapnia	marginata	-	-	KX950117	KX951584	-	KX950207	KX950207	KX950207	KX950299	-	-	-	KX950391	-
NJ16113	Geometridae	Ennominae	Eutoeini	Luxiaria	mitorrhaphes	-	-	-	KX951586	-	KX950209	KX950209	KX950209	KX950301	-	-	-	KX950393	-
NJ16239	Geometridae	Ennominae	Eutoeini	Luxiaria	amasa	-	-	KX950119	KX951587	-	KX950210	KX950210	KX950210	KX950302	-	-	-	KX950394	-
NJ16307	Geometridae	Ennominae	Gnophini	Loxaspilates	fixseni	-	-	KX950120	KX951588	-	KX950211	KX950211	KX950211	KX950303	-	-	-	KX950395	-
NJ17078	Geometridae	Geometrinae	Geometrini	Tanaorhinus	kina	-	-	KX950121	KX951589	-	KX950212	KX950212	KX950212	KX950304	-	-	-	KX950396	-
NJ18693	Geometridae	Ennominae	Boarmiini	Darisa	fratercula	-	-	KX950123	KX951590	-	KX950213	KX950213	KX950213	KX950305	-	-	-	KX950397	-
NJ18868	Geometridae	Ennominae	Boarmiini	Antipercnia	albinigrata	-	-	KX950124	KX951591	-	KX950214	KX950214	KX950214	KX950306	-	-	-	KX950398	-
NJ18877	Geometridae	Ennominae	Abraxini	Abraxas	illuminata	-	-	KX950125	KX951592	-	KX950215	KX950215	KX950215	KX950307	-	-	-	KX950399	-
NS02	Geometridae	Sterrhinae	Sterrhini	Idaea	straminata	-	-	JQ784598	GU580773	-	AY948507	AY948507	AY948507	-	GU580851	-	-	GU580657	AY948534
NS06	Geometridae	Ennominae	Boarmiini	Agriopis	aurantiaria	-	-	-	GU580752	-	GU580791	GU580791	GU580791	-	GU580855	-	-	GU580659	-
NS09	Geometridae	Ennominae	Baptini	Lomographa	bimaculata	-	-	MK739025	GU580778	MK739684	GU580814	GU580814	GU580814	-	GU580857	MK741151	-	MK741955	-
NS10	Geometridae	Ennominae	Theriini	Theria	rupicapraria	-	-	-	GU580789	-	GU580819	GU580819	GU580819	-	GU580858	-	-	GU580661	-
NS11	Geometridae	Ennominae	Boarmiini	Phigalia	pilosaria	-	-	-	GU580785	-	AY948510	AY948510	AY948510	-	-	-	-	-	AY948537
NS12	Geometridae	Ennominae	Boarmiini	Paleacrita	merriccata	-	-	-	GU580782	-	AY948511	AY948511	AY948511	-	-	-	-	-	AY948538
NS13	Geometridae	Ennominae	Macariini	Macaria	fusca	-	-	-	GU580786	-	GU580817	GU580817	GU580817	GU580822	GU580859	-	-	-	GU593334
NS15	Geometridae	Ennominae	Boarmiini	Lycia	hirtaria	-	-	-	GU580779	-	AY948509	AY948509	AY948509	GU580823	-	-	-	GU580662	AY948536
NS17	Geometridae	Ennominae	Macariini	Macaria	brunneata	-	-	-	GU580774	-	GU580810	GU580810	GU580810	GU580824	-	-	-	GU580663	-
NS19	Geometridae	Ennominae	Ennomini	Ennomos	fuscantaria	-	-	-	EF206682	-	EF206674	EF206674	EF206674	GU580826	GU580861	-	-	GU580665	GU593335
NS20	Geometridae	Ennominae	Boarmiini	Erannis	defoliaria	-	-	MK739026	EF206688	MK739685	EF206680	EF206680	EF206680	-	GU580862	MK741152	-	-	-
NS21	Geometridae	Ennominae	Boarmiini	Ectropis	crepuscularia	-	-	-	GU580767	-	GU580804	GU580804	GU580804	GU580827	GU580863	-	-	GU580666	-
NS23	Geometridae	Ennominae	Boarmiini	Deileptenia	ribeata	-	-	-	GU580765	-	GU580803	GU580803	GU580803	GU580829	GU580865	-	-	GU580667	-
NS24	Geometridae	Ennominae	Abraxini	Abraxas	sylvata	-	-	-	GU580762	-	GU580800	GU580800	GU580800	GU580830	-	-	-	GU580668	GU593336
NS25	Geometridae	Ennominae	Boarmiini	Cleora	cinctaria	-	-	MK739027	GU580763	MK739686	GU580801	GU580801	GU580801	GU580831	GU580866	MK741153	-	GU580669	GU593337
NS27	Geometridae	Ennominae	Boarmiini	Bupalus	piniaria	-	-	MK739028	GU580760	MK739687	GU580798	GU580798	GU580798	GU580833	MK740848	MK741154	-	GU580671	GU593339
NS28	Geometridae	Ennominae	Boarmiini	Apocheima	hispidaria	-	-	-	GU580757	-	GU580796	GU580796	GU580796	-	GU580868	-	-	GU580672	-
NS30	Geometridae	Ennominae	Boarmiini	Erannis	tiliaria	-	-	-	GU580771	-	GU580808	GU580808	GU580808	GU580834	GU580869	-	-	GU580673	-
NS31	Geometridae	Ennominae	Boarmiini	Erannis	ankeraria	-	-	-	GU580770	-	GU580807	GU580807	GU580807	-	GU580870	-	-	GU580674	-
NS32	Geometridae	Ennominae	Boarmiini	Agriopis	marginaria	-	-	-	GU580753	-	GU580792	GU580792	GU580792	GU580835	GU580871	-	-	GU580675	-
NS33	Geometridae	Ennominae	Boarmiini	Biston	stratarius	-	-	-	GU580759	-	GU580797	GU580797	GU580797	GU580836	GU580872	-	-	GU580676	-
NS34	Geometridae	Ennominae	Boarmiini	Paradarisa	consonaria	-	-	-	GU580783	-	GU580816	GU580816	GU580816	GU580837	-	-	-	GU580677	-
NS35	Geometridae	Ennominae	Gnophini	Cleorodes	lichenarius	-	-	-	EF206685	-	EF206677	EF206677	EF206677	GU580838	GU580873	-	-	GU580678	-
NS36	Geometridae	Ennominae	Boarmiini	Aethalura	punctulata	-	-	-	GU580751	-	GU580790	GU580790	GU580790	GU580839	-	-	-	GU580679	-
NS37	Geometridae	Ennominae	Boarmiini	Arichanna	melanaria	-	-	-	GU580758	-	KX788708	KX788708	KX788708	GU580840	GU580874	-	-	GU580680	-
NS38	Geometridae	Ennominae	Boarmiini	Peribatodes	secundaria	-	-	-	EF206684	-	EF206676	EF206676	EF206676	GU580841	-	-	-	GU580681	-
NS39	Geometridae	Ennominae	Boarmiini	Alcis	repandata	-	-	-	GU580754	-	GU580793	GU580793	GU580793	GU580842	-	-	-	GU580682	-
NS40	Geometridae	Ennominae	Macariini	Chiasmia	clathrata	-	-	MK739029	GU580788	MK739688	GU580818	GU580818	GU580818	GU580843	GU580875	-	-	GU580683	-
NS41	Geometridae	Ennominae	Caberini	Cabera	pusaria	-	-	-	GU580761	-	GU580799	GU580799	GU580799	-	GU580876	-	-	GU580684	-
NS43	Geometridae	Ennominae	Boarmiini	Ematurga	atomaria	-	-	-	GU580769	-	GU580806	GU580806	GU580806	GU580845	GU580878	-	-	GU580686	-
NS44	Geometridae	Ennominae	Gnophini	Siona	lineata	-	-	-	EF206686	-	EF206678	EF206678	EF206678	-	GU580879	-	-	GU580687	GU593340
NS45	Geometridae	Ennominae	Campaeini	Hylaea	fasciaria	-	-	-	GU580768	-	GU580805	GU580805	GU580805	GU580846	GU580880	-	-	GU580688	-
NS46	Geometridae	Ennominae	Gnophini	Angerona	prunaria	-	-	MK739030	GU580756	MK739689	GU580795	GU580795	GU580795	GU580847	GU580881	MK741155	-	GU580689	GU593341
NS47	Geometridae	Ennominae	Gnophini	Kemptrognophos	ambiguata	-	-	-	EF206687	-	EF206679	EF206679	EF206679	GU580848	GU580882	-	-	GU580690	-
NW107-1	Geometridae	Archiearinae	unassigned	Archiearis	parthenias	MK738484	-	EU141303	DQ018928	DQ018928	DQ018899	DQ018899	DQ018899	EU141485	EU141539	EU141604	-	EU141381	DQ018869
Ox17	Geometridae	Sterrhinae	Scopulini	Cartaletis	variabilis	-	-	-	MG767890	MG767890	-	MG768276	MG768276	MG767671	-	-	-	MG767479	MG767344
Ox28	Geometridae	Sterrhinae	Scopulini	Cartaletis	forbesi	-	-	-	MG767889	MG767889	-	MG768275	MG768275	-	-	-	-	MG767478	MG767343
Pe-Geo-0001	Geometridae	Ennominae	Nacophorini	Betulodes	sp	MK738485	-	-	MK739353	MK739353	MK740234	-	-	-	-	MK741156	MK741593	-	-
Pe-Geo-0002	Geometridae	Oenochrominae	unassigned	Leptoctenopsis	subpurpurea	MK738486	MK738810	MK739031	MK739354	MK739354	MK739923	MK739923	MK739923	-	-	MK741157	MK741594	MK741956	MK742500
Pe-Geo-0004	Geometridae	Geometrinae	Nemoriini	Hydata	sp	-	-	MK739032	MK739604	-	-	X	MK740295	MK740583	-	MK741158	MK741595	MK741957	MK742501
Pe-Geo-0005	Geometridae	Ennominae	Cassymini	Berberodes	sp	MK738487	MK738811	-	MK739355	MK739355	MK739924	MK739924	MK739924	-	MK740849	MK741159	MK741596	MK741958	-
Pe-Geo-0009	Geometridae	Sterrhinae	Cosymbiini?	Lipotaxia	irregularis	-	-	-	MK739605	-	MK739925	MK739925	MK739925	MK740584	-	MK741160	MK741597	MK741959	MK742502
Pe-Geo-0012	Geometridae	Larentiinae	Euphyiini	Oligopleura	malachitaria	-	-	-	MK739356	MK739356	MK739926	MK739926	MK739926	MK740585	-	MK741161	MK741598	MK741960	MK742503
Pe-Geo-0029	Geometridae	Larentiinae	unassigned	Anthalma	sp	MK738488	MK738812	MK739033	MK739357	MK739357	MK739927	MK739927	MK739927	-	-	-	MK741599	MK741961	MK742504
Pe-Geo-0256	Geometridae	Ennominae	unassigned	Gen	sp	MK738489	MK738813	-	MK739358	MK739358	MK739928	MK739928	MK739928	-	-	-	MK741600	MK741962	MK742505
Pe-Geo-0261	Geometridae	Larentiinae	unassigned	Gen	sp	MK738490	MK738814	MK739034	MK739359	MK739359	MK739929	MK739929	MK739929	MK740586	-	-	MK741601	MK741963	MK742506
Pe-Geo-0446	Geometridae	Ennominae	unassigned	Rhomboptila	sp	MK738491	MK738815	-	MK739360	MK739360	MK739930	MK739930	MK739930	-	-	-	MK741602	MK741964	MK742507
Pe-Geo-0448	Geometridae	Sterrhinae	Cosymbiini?	Prasinochrysa	detracta	MK738492	MK738816	-	MK739606	-	MK739931	MK739931	MK739931	MK740587	-	-	MK741603	MK741965	MK742508
Pe-Geo-0492	Geometridae	Oenochrominae	unassigned	Zanclopteryx	sp	MK738493	MK738817	-	MK739361	MK739361	MK739932	MK739932	MK739932	MK740588	-	-	MK741604	MK741966	MK742509
Pe-Geo-0503	Geometridae	Ennominae	Cassymini	Hypometalla	scintillans	MK738494	MK738818	-	MK739362	MK739362	MK739933	MK739933	MK739933	MK740589	-	-	MK741605	-	MK742510
Pe-Geo-0535	Geometridae	Ennominae	Ourapterygini	Erycinopsis	diaphana	-	MK738819	-	MK739363	MK739363	MK739934	MK739934	MK739934	-	-	-	MK741606	MK741967	MK742511
Pe-Geo-0558	Geometridae	Larentiinae	Heterusini	Heterusia	picata	MK738495	MK738820	-	MK739364	MK739364	MK739935	MK739935	MK739935	MK740590	-	-	MK741607	MK741968	MK742512
Pe-Geo-0629	Geometridae	Geometrinae	Lophochoristini	Lophochorista	porioni	MK738496	MK738821	MK739035	MK739607	-	MK739936	MK739936	MK739936	MK740591	-	-	MK741608	MK741969	MK742513
Pe-Geo-0659	Geometridae	Ennominae	Azelinini	Nepitia	detractaria	MK738497	MK738822	MK739036	-	-	MK739937	MK739937	MK739937	MK740592	-	-	MK741609	MK741970	MK742514
Pe-Geo-1327	Geometridae	Desmobathrinae	unassigned	Pycnoneura	rectilineata	MK738498	-	MK739038	MK739365	MK739365	MK739939	MK739939	MK739939	MK740594	-	-	MK741610	MK741971	MK742516
Pe-Geo-3039	Geometridae	Ennominae	Boarmiini	Perigramma	famulata	MK738499	MK738823	MK739039	MK739609	-	MK739940	MK739940	MK739940	-	-	-	MK741611	MK741972	MK742517
Pe-Geo-3043	Geometridae	Geometrinae	unassigned	Hydata	sp	MK738500	MK738824	-	MK739610	-	MK739941	MK739941	MK739941	-	-	-	-	MK741973	MK742518
Pe-Geo-3045	Geometridae	Ennominae	Nacophorini	Charca	nr triquetra	MK738501	MK738825	MK739040	MK739611	-	MK739942	MK739942	MK739942	MK740595	-	MK741162	MK741612	MK741974	MK742519
PS179	Geometridae	Ennominae	Diptychini	Veniliodes	inflammata	-	-	-	MK739366	MK739366	MK739943	MK739943	MK739943	-	-	MK741163	-	MK741975	MK742520
PS181	Geometridae	Oenochrominae	unassigned	Sarcinodes	aequilinearia	-	-	MK739041	MK739612	-	MK740235	-	-	-	-	MK741164	-	MK741976	MK742521
PS182	Geometridae	Desmobathrinae	unassigned	Derambila	nr saponaria	-	-	-	MK739367	MK739367	MK739944	MK739944	MK739944	MK740596	-	MK741165	MK741613	MK741977	MK742522
PS183	Geometridae	Desmobathrinae	unassigned	Noreia	sp	-	-	-	MK739368	MK739368	MK739945	MK739945	MK739945	-	-	MK741166	MK741614	MK741978	MK742523
PS191	Geometridae	Desmobathrinae	Desmobathrini	Ozola	nr convergens	MK738502	-	-	MK739613	-	-	-	-	-	-	-	MK741615	-	MK742524
PS192	Geometridae	Oenochrominae	unassigned	Abraxaphantes	perampla	MK738503	MK738826	-	MK739369	MK739369	MK740236	-	-	-	-	-	-	-	MK742525
PS200	Geometridae	Larentiinae	Scotopterygini	Scotopteryx	nictitaria	MK738504	MK738827	-	MK739370	MK739370	MK739946	MK739946	MK739946	MK740597	MK740850	MK741167	MK741616	MK741979	MK742526
PS202	Geometridae	Larentiinae	Larentiini	Larentia	bitrita	MK738505	MK738828	-	-	MK739690	MK739947	MK739947	MK739947	MK740598	-	MK741168	MK741617	-	MK742527
PS203	Geometridae	Larentiinae	Scotopterygini	Scotopteryx	ferridotata	MK738506	MK738829	-	MK739371	MK739371	MK739948	MK739948	MK739948	MK740599	MK740851	MK741169	MK741618	MK741980	MK742528
PS204	Geometridae	Ennominae	Nacophorini?	Hebdomophruda	endroedyi	MK738507	MK738830	-	MK739372	MK739372	MK739949	MK739949	MK739949	MK740600	-	MK741170	MK741619	MK741981	MK742529
PS205	Geometridae	Ennominae	Nacophorini?	Drepanogynis	cnephaeogramma	-	MK738831	-	MK739373	MK739373	MK739950	MK739950	MK739950	MK740601	MK740852	MK741171	MK741620	MK741982	MK742530
PS206	Geometridae	Ennominae	unassigned	Biclavigera	sp 3	MK738508	MK738832	MK739042	MK739374	MK739374	MK739951	MK739951	MK739951	MK740602	MK740853	MK741172	MK741621	MK741983	MK742531
PS208	Geometridae	Ennominae	Nacophorini?	Drepanogynis	arcuatilinea	-	MK738833	MK739043	MK739375	MK739375	MK739952	MK739952	MK739952	-	MK740854	MK741173	MK741622	MK741984	MK742532
PS209	Geometridae	Ennominae	unassigned	Crambometra	zonaria	MK738509	MK738834	-	MK739376	MK739376	MK739953	MK739953	MK739953	MK740603	MK740855	MK741174	MK741623	MK741985	MK742533
PS210	Geometridae	Ennominae	Nacophorini?	Hebdomophruda	errans	-	MK738835	-	MK739377	MK739377	MK739954	MK739954	MK739954	-	MK740856	MK741175	MK741624	MK741986	MK742534
PS213	Geometridae	Ennominae	Nacophorini?	Drepanogynis	villaria	-	MK738836	MK739044	MK739378	MK739378	MK739955	MK739955	MK739955	-	MK740857	MK741176	MK741625	MK741987	MK742535
PS214	Geometridae	Ennominae	Boarmiini	Hypomecis	nr complacita	MK738510	MK738837	-	MK739379	MK739379	MK739956	MK739956	MK739956	-	MK740858	MK741177	MK741626	MK741988	MK742536
PS215	Geometridae	Ennominae	Nacophorini?	Hebdomophruda	confusatrix	MK738511	MK738838	MK739045	MK739380	MK739380	MK739957	MK739957	MK739957	MK740604	MK740859	MK741178	MK741627	MK741989	MK742537
PS216	Geometridae	Sterrhinae	Scopulini	Problepsis	digammata	MK738512	MK738839	-	MK739614	-	MK739958	MK739958	MK739958	MK740605	MK740860	MK741179	MK741628	MK741990	MK742538
PS217	Geometridae	Larentiinae	Perizomini	Perizoma	epipercna	MK738513	MK738840	-	MK739381	MK739381	MK739959	MK739959	MK739959	-	MK740861	MK741180	MK741629	-	MK742539
PS218	Geometridae	Ennominae	Nacophorini?	Drepanogynis	mixtaria	-	MK738841	-	MK739615	-	MK739960	MK739960	MK739960	-	MK740862	MK741181	MK741630	MK741991	MK742540
PS219	Geometridae	Larentiinae	unassigned	Lobidiopteryx?	sp	MK738514	MK738842	-	MK739382	MK739382	MK739961	MK739961	MK739961	MK740606	MK740863	MK741182	MK741631	MK741992	MK742541
PS220	Geometridae	Ennominae	unassigned	Hypotephrina	mimima	MK738515	MK738843	-	MK739383	MK739383	MK740237	-	-	-	MK740864	MK741183	MK741632	-	MK742542
PS221	Geometridae	Ennominae	unassigned	Pareclipsis	incerta	MK738516	MK738844	-	MK739384	MK739384	MK740238	-	-	MK740607	MK740865	MK741184	MK741633	MK741993	MK742543
PS223	Geometridae	Ennominae	Nacophorini?	Argyrophora	trofonia	MK738517	MK738845	-	MK739385	MK739385	MK739962	MK739962	MK739962	MK740608	MK740866	MK741185	MK741634	MK741994	MK742544
PS224	Geometridae	Ennominae		Gen	sp	MK738518	MK738846	MK739046	MK739386	MK739386	MK739963	MK739963	MK739963	MK740609	MK740867	MK741186	MK741635	MK741995	MK742545
PS225	Geometridae	Larentiinae		Gen	sp	MK738519	MK738847	-	MK739387	MK739387	MK739964	MK739964	MK739964	MK740610	MK740868	MK741187	MK741636	MK741996	MK742546
PS226	Geometridae	Larentiinae	Melanthiini	Horisme	punctiscripta	MK738520	MK738848	-	MK739388	MK739388	-	X	MK740294	MK740611	MK740869	MK741188	MK741637	MK741997	MK742547
PS227	Geometridae	Larentiinae	Scotopterygini	Scotopteryx	nr cryptospilata	MK738521	MK738849	-	MK739389	MK739389	MK739965	MK739965	MK739965	MK740612	MK740870	MK741189	MK741638	MK741998	MK742548
PS228	Geometridae	Larentiinae	Perizomini	Perizoma	alumna	MK738522	MK738850	MK739047	MK739390	MK739390	MK739966	MK739966	MK739966	MK740613	MK740871	MK741190	MK741639	MK741999	MK742549
PS229	Geometridae	Sterrhinae	Scopulini	Scopula (Isoplenia)	trisinuata	-	MK738851	-	MK739391	MK739391	MK739967	MK739967	MK739967	MK740614	MK740872	MK741191	MK741640	MK742000	MK742550
PS230	Geometridae	Larentiinae	Unassigned	Haplolabida	inaequata	MK738523	MK738852	-	MK739392	MK739392	MK740239	-	-	MK740615	-	MK741192	MK741641	-	MK742551
PS232	Geometridae	Sterrhinae	Scopulini	Scopula	nemorivagata	MK738524	MK738853	-	MK739616	-	MK739968	MK739968	MK739968	MK740616	-	MK741193	MK741642	MK742001	MK742552
PS233	Geometridae	Ennominae	Boarmiini	Hypomecis	ectropodes	MK738525	MK738854	-	MK739393	MK739393	MK739969	MK739969	MK739969	MK740617	MK740873	MK741194	MK741643	-	MK742553
PS234	Geometridae	Ennominae	unassigned	Obolcola	deocellata	MK738526	MK738855	-	MK739394	MK739394	MK739970	MK739970	MK739970	MK740618	-	MK741195	MK741644	MK742002	MK742554
PS235	Geometridae	Ennominae	unassigned	Idiodes	saxaria	MK738527	MK738856	-	MK739395	MK739395	MK739971	MK739971	MK739971	MK740619	MK740874	MK741196	MK741645	MK742003	MK742555
PS236	Geometridae	Geometrinae	unassigned	Mictoschema	swierstrai	MK738528	MK738857	-	MK739396	MK739396	MK739972	MK739972	MK739972	-	MK740875	MK741197	MK741646	MK742004	MK742556
PS237	Geometridae	Ennominae	Boarmiini	Zeuctoboarmia	cataimena	MK738529	MK738858	-	MK739397	MK739397	MK739973	MK739973	MK739973	MK740620	-	MK741198	MK741647	MK742005	MK742557
PS238	Geometridae	Ennominae		Gen	sp	MK738530	MK738859	-	MK739398	MK739398	MK739974	MK739974	MK739974	MK740621	MK740876	MK741199	MK741648	MK742006	MK742558
PS240	Geometridae	Ennominae	unassigned	Omizodes	ocellata	MK738531	MK738860	-	MK739399	MK739399	MK739975	MK739975	MK739975	MK740622	-	MK741200	MK741649	MK742007	MK742559
PS241	Geometridae	Sterrhinae	Scopulini	Scopula	sp	MK738532	MK738861	-	MK739617	-	MK739976	MK739976	MK739976	MK740623	-	MK741201	MK741650	MK742008	MK742560
PS242	Geometridae	Ennominae	unassigned	Aphilopota	sp	-	MK738862	-	MK739400	MK739400	MK739977	MK739977	MK739977	MK740624	MK740877	MK741202	MK741651	MK742009	MK742561
PS243	Geometridae	Sterrhinae	Scopulini	Scopula	nr serena	MK738533	MK738863	-	MK739618	-	MK739978	MK739978	MK739978	MK740625	-	MK741203	MK741652	MK742010	MK742562
PS244	Geometridae	Sterrhinae	Timandrini	Traminda	vividaria	MK738534	MK738864	-	MK739401	MK739401	MK739979	MK739979	MK739979	MK740626	MK740878	MK741204	MK741653	MK742011	MK742563
PS245	Geometridae	Ennominae	Nacophorini?	Drepanogynis	determinata	-	MK738865	-	MK739402	MK739402	MK739980	MK739980	MK739980	-	MK740879	MK741205	MK741654	MK742012	MK742564
PS246	Geometridae	Ennominae	Macariini	Chiasmia	confuscata	MK738535	MK738866	MK739048	MK739403	MK739403	MK739981	MK739981	MK739981	MK740627	-	MK741206	-	-	MK742565
PS247	Geometridae	Ennominae	Gnophini	Gnophos?	sp	MK738536	MK738867	-	MK739404	MK739404	MK740240	-	-	MK740628	MK740880	MK741207	MK741655	-	MK742566
PS248	Geometridae	Ennominae	Nacophorini?	Argyrophora	variabilis	MK738537	MK738868	-	MK739405	MK739405	MK739982	MK739982	MK739982	MK740629	-	-	MK741656	MK742013	MK742567
PS249	Geometridae	Sterrhinae	Scopulini	Somatina	vestalis	MK738538	MK738869	-	MK739406	MK739406	MK739983	MK739983	MK739983	MK740630	MK740881	-	MK741657	MK742014	MK742568
PS250	Geometridae	Ennominae	Diptychini	Veniliodes	pantheraria	MK738539	MK738870	-	-	MK739691	MK739984	MK739984	MK739984	MK740631	MK740882	-	MK741658	MK742015	MK742569
PS251	Geometridae	Sterrhinae	Scopulini	Scopula	punctilineata	MK738540	MK738871	-	MK739407	MK739407	MK739985	MK739985	MK739985	MK740632	MK740883	-	MK741659	MK742016	MK742570
PS252	Geometridae	Sterrhinae	Cosymbiini	Pseudosterrha	falcata	MK738541	MK738872	-	MK739408	MK739408	MK739986	MK739986	MK739986	MK740633	MK740884	-	MK741660	MK742017	MK742571
PS253	Geometridae	Ennominae	unassigned	Orbamia	octomaculata	MK738542	MK738873	-	MK739409	MK739409	MK739987	MK739987	MK739987	MK740634	-	-	MK741661	-	-
PS254	Geometridae	Larentiinae	unassigned	Mimoclystia	undulosata	MK738543	MK738874	MK739049	MK739410	MK739410	MK739988	MK739988	MK739988	MK740635	MK740885	-	MK741662	MK742018	MK742572
PS255	Geometridae	Sterrhinae	Scopulini	Problepsis	centrophora	MK738544	MK738875	-	MK739411	MK739411	MK739989	MK739989	MK739989	MK740636	MK740886	-	MK741663	MK742019	MK742573
PS256	Geometridae	Ennominae	unassigned	Xenimpia	maculosata	MK738545	MK738876	-	MK739412	MK739412	MK739990	MK739990	MK739990	MK740637	MK740887	-	-	MK742020	MK742574
PS257	Geometridae	Ennominae	unassigned	Pareclipsis	sp	MK738546	MK738877	MK739050	MK739413	MK739413	MK739991	MK739991	MK739991	MK740638	MK740888	-	MK741664	MK742021	MK742575
PS258	Geometridae	Geometrinae	unassigned	Rhadinomphax	divincta	MK738547	MK738878	-	MK739414	MK739414	MK739992	MK739992	MK739992	MK740639	MK740889	-	MK741665	MK742022	MK742576
PS259	Geometridae	Ennominae	unassigned	Parectropis	nr alticolaria	MK738548	MK738879	MK739051	MK739415	MK739415	MK739993	MK739993	MK739993	MK740640	MK740890	-	MK741666	-	MK742577
PS261	Geometridae	Larentiinae	Melanthiini	Horisme	nr obscura	MK738549	MK738880	-	MK739416	MK739416	MK739994	MK739994	MK739994	MK740641	MK740891	-	MK741667	MK742023	MK742578
PS262	Geometridae	Sterrhinae	Scopulini	Scopula	nr nigrinotata	MK738550	MK738881	-	MK739417	MK739417	MK739995	MK739995	MK739995	MK740642	MK740892	-	MK741668	MK742024	MK742579
PS263	Geometridae	Geometrinae	unassigned	Adicocrita	discerpta	MK738551	MK738882	-	MK739418	MK739418	MK739996	MK739996	MK739996	MK740643	MK740893	-	MK741669	MK742025	MK742580
PS264	Geometridae	Ennominae	Nacophorini?	Mauna	filia	MK738552	MK738883	-	MK739419	MK739419	MK739997	MK739997	MK739997	MK740644	-	-	MK741670	MK742026	MK742581
PS265	Geometridae	Desmobathrinae	Desmobathrini	Conolophia	conscitaria	MK738553	MK738884	MK739052	MK739420	MK739420	MK739998	MK739998	MK739998	MK740645	MK740894	-	MK741671	MK742027	MK742582
PS266	Geometridae	Ennominae	Nacophorini?	Panhyperochia	ingens	MK738554	MK738885	-	MK739421	MK739421	MK739999	MK739999	MK739999	MK740646	MK740895	-	MK741672	MK742028	MK742583
PS267	Geometridae	Ennominae	Nacophorini?	Drepanogynis	arcuifera	MK738555	MK738886	-	MK739422	MK739422	MK740000	MK740000	MK740000	-	-	-	MK741673	MK742029	MK742584
PS268	Geometridae	Sterrhinae	Scopulini	Scopula	helcita	MK738556	MK738887	-	MK739619	-	MK740001	MK740001	MK740001	MK740647	-	-	MK741674	MK742030	MK742585
PS270	Geometridae	Sterrhinae	Scopulini	Scopula	monteironis	MK738557	MK738888	-	MK739620	-	-	-	-	-	-	-	-	-	MK742586
PS271	Geometridae	Sterrhinae	Scopulini	Problepsis	flavistigma	MK738558	MK738889	-	MK739423	MK739423	MK740002	MK740002	MK740002	MK740648	MK740896	-	MK741675	MK742031	MK742587
PS272	Geometridae	Sterrhinae	Scopulini	Somatina	figurata	MK738559	MK738890	-	MK739424	MK739424	MK740003	MK740003	MK740003	MK740649	-	-	MK741676	MK742032	MK742588
PS273	Geometridae	Ennominae	Ennomini?	Henicovalva	lebomboensis	MK738560	MK738891	-	MK739425	MK739425	MK740004	MK740004	MK740004	MK740650	MK740897	-	MK741677	MK742033	MK742589
PS276	Geometridae	Ennominae	Diptychini	Callioratis	grandis	MK738561	MK738892	-	MK739426	MK739426	MK740005	MK740005	MK740005	MK740651	MK740898	-	MK741678	MK742034	MK742590
PS277	Geometridae	Ennominae	Unassigned	Pareclipsis	sp	MK738562	MK738893	-	MK739427	MK739427	MK740006	MK740006	MK740006	MK740652	MK740899	-	MK741679	-	MK742591
PS288	Geometridae	Ennominae		Odontognophos	perspersata	MK738563	MK738894	-	-	-	MK740241	-	-	MK740653	-	MK741208	-	-	-
PS289	Geometridae	Ennominae		Odontognophos	dumetata	MK738564	-	-	-	MK739692	MK740242	-	-	MK740654	-	MK741209	-	MK742035	MK742592
R1050	Geometridae	Sterrhinae	Scopulini	Scopula	nr laevipennis	-	-	-	MG767897	MG767897	MG768281	MG768281	MG768281	MG767677	-	MG768090	-	-	-
R106	Geometridae	Geometrinae	Thalassodini	Thalassodes	quadraria	-	-	MG768627	MG767900	MG767900	MG768284	MG768284	MG768284	MG767680	MG768476	MG768093	-	MG767487	MG767345
R113	Geometridae	Ennominae	unassigned	Metallospora	catori	-	-	MG768557	MG767784	MG767784	MG768178	MG768178	MG768178	MG767583	MG768398	-	-	MG767411	-
R1267	Geometridae	Larentiinae	unassigned	Lobidiopteryx	nr stulta	-	-	MG768628	MG767902	MG767902	MG768286	MG768286	MG768286	-	-	MG768094	-	MG767488	-
R1310	Geometridae	Larentiinae	unassigned	Episteira	sp.SH01	-	-	MG768629	MG767903	MG767903	MG768287	MG768287	MG768287	-	MG768477	MG768095	-	MG767489	MG767346
R1336	Geometridae	Ennominae	unassigned	Sphingomima	discolucida	-	-	MG768630	MG767904	MG767904	MG768288	MG768288	MG768288	MG767681	-	-	-	MG767490	-
R1355	Geometridae	Ennominae	unassigned	Omphalucha	sp.SH02	-	-	MG768616	MG767878	MG767878	MG768264	MG768264	MG768264	MG767663	MG768460	MG768077	-	MG767468	-
R1872	Geometridae	Sterrhinae	Scopulini	Scopula	johnsoni	-	-	MG768636	MG767915	MG767915	-	MG768299	MG768299	-	MG768488	MG768103	-	MG767500	MG767348
R207	Geometridae	Geometrinae	unassigned	Ctenoberta	nr abanga	-	-	MG768637	MG767916	MG767916	MG768300	MG768300	MG768300	MG767689	MG768489	MG768104	-	MG767501	-
R219	Geometridae	Ennominae	unassigned	Epigynopteryx	nr coffeae	-	-	MG768642	MG767938	MG767938	MG768320	MG768320	MG768320	MG767706	MG768504	MG768115	-	MG767518	-
R2198	Geometridae	Ennominae	unassigned	Thenopa	diversa	-	-	-	MG767917	MG767917	MG768301	MG768301	MG768301	-	MG768490	-	-	MG767502	-
R2217	Geometridae	Ennominae	Boarmiini	Geolyces	nr contenta	-	-	-	MG767918	MG767918	MG768302	MG768302	MG768302	MG767690	MG768491	MG768105	-	MG767503	-
R2244	Geometridae	Ennominae	Boarmiini	Geolyces	linearis	-	-	MG768638	MG767920	MG767920	MG768304	MG768304	MG768304	MG767692	MG768493	-	-	MG767505	-
R2405	Geometridae	Ennominae	Macariini	Chiasmia	nana	-	-	-	MG767924	MG767924	MG768308	MG768308	MG768308	MG767696	MG768497	MG768106	-	MG767509	-
R2578	Geometridae	Ennominae	Unassigned	Epigynopteryx	sp.SH03	-	-	-	MG767925	MG767925	-	MG768309	MG768309	MG767697	-	-	-	MG767510	-
R260	Geometridae	Larentiinae	Asthenini	Eois	oressigenes	-	-	-	MG767926	MG767926	-	MG768310	MK740289	-	-	MG768107	-	-	-
R272	Geometridae	Ennominae	Boarmiini	Cleora	subcincta_longifibulata	-	-	MG768576	MG767818	MG767818	MG768209	MG768209	MG768209	MG767612	MG768419	MG768037	-	MG767438	-
R64	Geometridae	Ennominae	Unassigned	Epigynopteryx	coffeae	-	-	MG768643	MG767939	MG767939	MG768321	MG768321	MG768321	MG767707	MG768505	MG768116	-	MG767519	MG767355
R66	Geometridae	Ennominae	Boarmiini	Geolyces	nr sanghana	-	-	MG768625	MG767898	MG767898	MG768282	MG768282	MG768282	MG767678	MG768474	MG768091	-	MG767485	-
R769	Geometridae	Ennominae	Unassigned	Chelotephrina	sp.SH01	-	-	-	MG767929	MG767929	MG768313	MG768313	MG768313	MG767700	MG768499	MG768109	-	MG767513	-
R8	Geometridae	Ennominae	Boarmiini	Geolyces	smithi	-	-	-	MG767930	MG767930	MG767514	MG767514	MG767514	MG767701	MG768500	MG768110	-	MG767514	-
R85b	Geometridae	Ennominae	Boarmiini	Gen	sp.SH15	-	-	-	X	X	-	X	X	MK740655	MK740900	MK741210	-	X	-
R90	Geometridae	Larentiinae	unassigned	Asthenotricha	nr ansorgei	-	-	MG768632	MG767908	MG767908	MG768292	MG768292	MG768292	-	MG768481	MG768098	-	-	MG767347
R926	Geometridae	Ennominae	unassigned	Epigynopteryx	ansorgei	-	-	MG768640	MG767935	MG767935	MG768318	MG768318	MG768318	MG767704	MG768502	MG768113	-	MG767516	MG767353
RBD52	Geometridae	Ennominae	Boarmiini	Cleora	thyris	-	-	MG768658	MG767964	MG767964	MG767731	MG767731	MG767731	MG767731	MG768520	MG768132	-	-	-
RBD57	Geometridae	Ennominae	unassigned	Epigynopteryx	sp.SH04	-	-	MG768672	MG767983	MG767983	MG768361	MG768361	MG768361	MG767745	MG768529	-	-	MG767549	MG767374
SH0132	Geometridae	Ennominae	unassigned	Dasymacaria	nr plebeia	-	-	MG768556	MG767782	MG767782	MG768177	MG768177	MG768177	MG767581	MG768397	-	-	MG767409	-
SH0177	Geometridae	Ennominae	Cassymini	Zamarada	melpomene	-	-	-	MG767791	MG767791	MG767323	MG767323	MG767323	MG767589	MG768401	MG768023	-	MG767417	MG767323
SH0217	Geometridae	Ennominae	Boarmiini	Cleora	dargei	-	-	MG768596	MG767851	MG767851	MG768239	MG768239	MG768239	MG767638	MG768442	MG768058	-	MG767451	-
SH0256	Geometridae	Ennominae	Macariini	Chiasmia	fulvimargo	-	-	MG768573	MG767813	MG767813	MG768205	MG768205	MG768205	MG767608	MG768417	MG768034	-	MG767434	-
SH0260	Geometridae	Ennominae	Boarmiini	Cleora	anacantha	-	-	-	MG767847	MG767847	MG768235	MG768235	MG768235	MG767634	MG768438	MG768054	-	MG767450	-
SH0311	Geometridae	Ennominae	Boarmiini	Biston	abruptaria	-	-	MG768553	MG767777	MG767777	MG768173	MG768173	MG768173	MG767578	MG768394	-	-	MG767406	MG767320
SH0328	Geometridae	Ennominae	Caberini	Cabera	limbata	-	-	MG768548	MG767765	MG767765	-	MG768163	MG768163	MG767569	MG768383	MG768005	-	MG767396	-
SH0347	Geometridae	Ennominae	Macariini	Chiasmia	nr ostentosaria	-	-	MG768570	MG767810	MG767810	MG768202	MG768202	MG768202	MG767605	MG768415	MG768031	-	MG767431	-
SH0387	Geometridae	Geometrinae	Pseudoterpniti	Pingasa	commutata	-	-	MG768598	MG767854	MG767854	MG768242	MG768242	MG768242	MG767641	MG768443	-	-	MG767452	MG767335
SH0405	Geometridae	Ennominae	Unassigned	Epigynopteryx	sp.SH01	-	-	-	MG767881	MG767881	MG768267	MG768267	MG768267	MG767666	MG768463	MG768080	-	MG767471	-
SH0406	Geometridae	Geometrinae	Unassigned	Comostolopsis	nr rubristicta	-	-	MG768619	MG767882	MG767882	MG768268	MG768268	MG768268	MG767667	MG768464	MG768081	-	MG767472	MG767342
SH0416	Geometridae	Geometrinae	Unassigned	Prasinocyma	adornata	-	-	MG768623	MG767893	MG767893	MG768278	MG768278	MG768278	MG767674	MG768471	MG768087	-	MG767481	-
SH0421	Geometridae	Sterrhinae	Scopulini	Scopula	nr calcarata	-	-	MG768551	MG767770	MG767770	MG768167	MG768167	MG768167	-	MG768388	MG768010	-	MG767401	MG767318
SH0424	Geometridae	Geometrinae	unassigned	Prasinocyma	pedicata	-	-	MG768601	MG767857	MG767857	MG768245	MG768245	MG768245	MG767644	MG768445	MG768062	-	-	MG767337
SH0430	Geometridae	Ennominae	unassigned	Acrostatheusis	reducta	-	-	MG768620	MG767883	MG767883	MG768269	MG768269	MG768269	MG767668	MG768465	MG768082	-	MG767473	-
SH0432	Geometridae	Sterrhinae	Scopulini	Scopula	nr karischi	-	-	-	MG767773	MG767773	MG768170	MG768170	MG768170	MG767575	MG768391	MG768013	-	MG767404	-
SH0440	Geometridae	Ennominae	Boarmiini	Oedicentra	albipennis	-	-	MG768586	MG767834	MG767834	MG768222	MG768222	MG768222	-	MG768428	MG768044	-	MG767446	MG767332
SH0442	Geometridae	Ennominae	Macariini	Chiasmia	fulvisparsa	-	-	MG768568	MG767808	MG767808	-	MG768200	MG768200	MG767603	MG768414	MG768029	-	MG767430	-
SH0448	Geometridae	Sterrhinae	Scopulini	Scopula	nr vitellina	-	-	-	MG767771	MG767771	MG768168	MG768168	MG768168	MG767573	MG768389	MG768011	-	MG767402	-
SH0450	Geometridae	Ennominae	Cassymini	Zamarada	nr prolata	-	-	-	MG767790	MG767790	MG768184	MG768184	MG768184	-	-	MG768022	-	MG767416	MG767322
SH0565	Geometridae	Ennominae	Boarmiini	Cleora	lima	-	-	MG768589	MG767842	MG767842	MG768230	MG768230	MG768230	MG767629	MG768433	MG768050	-	-	-
SH0585	Geometridae	Ennominae	Boarmiini	Geolyces	variegata	-	-	MG768564	MG767799	MG767799	MG767424	MG767424	MG767424	MG767596	MG768407	-	-	MG767424	-
SH0726	Geometridae	Ennominae	Boarmiini	Colocleora	prona	-	-	-	MG767828	MG767828	MG768218	MG768218	MG768218	MG767621	MG768425	-	-	MG767444	-
SH1015	Geometridae	Ennominae	unassigned	Aphilopota	spSH02	-	-	MG768600	MG767856	MG767856	MG768244	MG768244	MG768244	MG767643	MG768444	MG768061	-	MG767454	-
SH1018	Geometridae	Geometrinae	unassigned	Prasinocyma	nr baumgaertneri	-	-	MG768611	MG767870	MG767870	MG768257	MG768257	MG768257	MG767655	MG768453	MG768072	-	-	MG767340
SH1029	Geometridae	Geometrinae	Unassigned	Prasinocyma	nr nereis	-	-	MG768613	MG767872	MG767872	MG768259	MG768259	MG768259	MG767657	MG768455	MG768073	-	MG767464	-
SH1051	Geometridae	Ennominae	Unassigned	Pycnostega	nr umbrina	-	-	MG768547	MG767764	MG767764	-	MG768162	MG768162	MG767568	-	MG768004	-	MG767395	-
SH1070	Geometridae	Geometrinae	Unassigned	Comostolopsis	stillata	-	-	-	MG767876	MG767876	MG768262	MG768262	MG768262	MG767661	MG768458	-	-	MG767467	-
SH1081	Geometridae	Ennominae	Boarmiini	Racotis	apodosima	-	-	-	MG767775	MG767775	MG768171	MG768171	MG768171	MG767576	MG768392	MG768014	-	MG767405	-
SH1086	Geometridae	Ennominae	Macariini	Chiasmia	fuscataria	-	-	MG768575	MG767815	MG767815	MG768207	MG768207	MG768207	MG767610	MG768418	MG768036	-	MG767436	-
SH1106	Geometridae	Ennominae	Macariini	Chiasmia	affinis	-	-	MG768569	MG767809	MG767809	MG768201	MG768201	MG768201	MG767604	-	MG768030	-	-	-
SH1107	Geometridae	Geometrinae	Unassigned	Prasinocyma	nr fusca	-	-	MG768614	MG767873	MG767873	-	-	-	MG767658	-	-	-	-	-
SH1110	Geometridae	Ennominae	Unassigned	Omphalucha	sp.SH01	-	-	-	MG767877	MG767877	MG768263	MG768263	MG768263	MG767662	MG768459	MG768076	-	-	-
SH1114	Geometridae	Ennominae	Macariini	Chiasmia	conturbata	-	-	MG768572	MG767812	MG767812	MG767433	MG767433	MG767433	MG767607	MG768416	MG768033	-	MG767433	-
SH1123a	Geometridae	Ennominae	Unassigned	Asthenotricha	nr inutilis	-	-	MG768618	MG767880	MG767880	MG768266	MG768266	MG768266	MG767665	MG768462	MG768079	-	MG767470	MG767341
SH1130	Geometridae	Ennominae	Boarmiini	Ascotis	reciprocaria	-	-	-	MG767825	MG767825	MG768215	MG768215	MG768215	MG767618	MG768424	-	-	-	-
SH1136	Geometridae	Geometrinae	Unassigned	Prasinocyma	delicataria	-	-	-	MG767874	MG767874	MG768260	MG768260	MG768260	MG767659	MG768456	MG768074	-	MG767465	-
SH1152	Geometridae	Ennominae	unassigned	Epigynopteryx	sp.SH02	-	-	MG768669	MG767980	MG767980	MG768358	MG768358	MG768358	MG767743	MG768526	-	-	MG767546	-
SH1155	Geometridae	Sterrhinae	Scopulini	Scopula	tenera	-	-	MG768555	MG767781	MG767781	MG768176	MG768176	MG768176	-	MG768396	MG768017	-	MG767408	-
SH2010	Geometridae	Geometrinae	unassigned	Prasinocyma	nr adornata	-	-	MG768603	MG767860	MG767860	MG768247	MG768247	MG768247	MG767646	MG768447	MG768064	-	MG767455	-
SH2050	Geometridae	Ennominae	Boarmiini	Cleora	pavlitzkiae	-	-	MG768595	MG767850	MG767850	MG768238	MG768238	MG768238	MG767637	MG768441	MG768057	-	-	-
SH2117	Geometridae	Ennominae	Macariini	Chiasmia	separata	-	-	-	MG767970	MG767970	MG768350	MG768350	MG768350	MG767737	-	MG768138	-	MG767537	-
SH2287	Geometridae	Ennominae	Macariini	Chiasmia	subvaria	-	-	MG768574	MG767814	MG767814	MG768206	MG768206	MG768206	MG767609	-	MG768035	-	MG767435	-
SH2388	Geometridae	Ennominae	Boarmiini	Cleora	echinodes	-	-	MG768591	MG767845	MG767845	MG768233	MG768233	MG768233	MG767632	MG768436	MG768052	-	-	-
SH2435	Geometridae	Ennominae	Boarmiini	Cleora	oculata	-	-	MG768588	MG767841	MG767841	MG768229	MG768229	MG768229	MG767628	-	MG768049	-	MG767449	-
SH4524	Geometridae	Ennominae	Boarmiini	Miantochora	nr siniaevi	-	-	MG768652	MG767957	MG767957	MG768338	MG768338	MG768338	MG767724	-	MG768126	-	MG767531	-
SH4727	Geometridae	Geometrinae	unassigned	Metallochlora	misera	-	-	MG768655	MG767961	MG767961	MG768342	MG768342	MG768342	MG767728	-	MG768129	-	MG767534	MG767367
TAMZ0175876	Geometridae	Larentiinae	unassigned	Spiloctenia	nr whiteleyi	MK738565	MK738895	-	MK739621	-	MK740243	-	-	-	-	MK741211	-	-	MK742593
TAMZ0175879	Geometridae	Ennominae	Cassymini	Cirrhosoma	translucida	MK738566	-	-	MK739622	-	-	-	-	-	-	MK741212	-	-	-
TAMZ0175885	Geometridae	Ennominae	unassigned	Melanchroia	aterea	MK738567	-	-	MK739623	-	MK740244	-	-	-	-	MK741213	MK741680	-	-
TTBO001	Geometridae	Ennominae	Boarmiini	Epimecis	nr anonaria	-	-	-	MK739428	MK739428	MK740007	MK740007	MK740007	MK740656	-	MK741214	-	MK742036	MK742594
TTBO002	Geometridae	Ennominae	Nacophorini	Achagua	obsoleta	-	-	-	MK739429	MK739429	MK740008	MK740008	MK740008	MK740657	-	MK741215	-	MK742037	MK742595
TTBO003	Geometridae	Ennominae	Boarmiini	Iridopsis	nr gaujoni/oberthuri	-	-	-	MK739430	MK739430	MK740009	MK740009	MK740009	MK740658	-	MK741216	-	MK742038	MK742596
TTBO004	Geometridae	Ennominae	Boarmiini	Iridopsis	sp	-	-	-	MK739431	MK739431	MK740010	MK740010	MK740010	MK740659	MK740901	MK741217	-	MK742039	-
TTBO005	Geometridae	Ennominae	Ourapterygini	Sangalopsis	nr caullama	-	-	-	MK739432	MK739432	MK740011	MK740011	MK740011	MK740660	MK740902	MK741218	-	MK742040	MK742597
TTBO007	Geometridae	Ennominae	unassigned	Eutomopepla	nr rogenhoferi	-	-	-	MK739433	MK739433	MK740012	MK740012	MK740012	MK740661	-	MK741219	-	MK742041	MK742598
TTBO008	Geometridae	Ennominae	Boarmiini	Glena	sp	-	-	-	MK739434	MK739434	MK740245	-	-	MK740662	MK740903	MK741220	-	MK742042	MK742599
TTBO009	Geometridae	Ennominae	Nacophorini	Cargolia	pruna group	-	-	-	MK739435	MK739435	MK740246	-	-	MK740663	-	MK741221	-	MK742043	MK742600
TTBO010	Geometridae	Ennominae	Boarmiini	Melanolophia	atigrada	-	-	-	MK739436	MK739436	MK740013	MK740013	MK740013	MK740664	MK740904	MK741222	-	MK742044	MK742601
TTBO011	Geometridae	Ennominae	Boarmiini	Melanolophia	sp	-	-	-	MK739437	MK739437	MK740014	MK740014	MK740014	MK740665	MK740905	MK741223	-	MK742045	MK742602
TTBO012	Geometridae	Ennominae	Boarmiini	Melanotesia	siderata	-	-	-	MK739438	MK739438	MK740015	MK740015	MK740015	MK740666	-	MK741224	-	-	MK742603
TTBO013	Geometridae	Ennominae	Boarmiini	Melanoscia	ceto	-	-	-	MK739439	MK739439	MK740016	MK740016	MK740016	MK740667	-	MK741225	-	MK742046	MK742604
TTBO014	Geometridae	Ennominae	Boarmiini	Physocleora?	nr latimedia	-	-	-	MK739440	MK739440	MK740017	MK740017	MK740017	MK740668	-	MK741226	-	MK742047	MK742605
TTBO015	Geometridae	Larentiinae	Stamnodini	Stamnodes	anthocharidaria	-	-	-	MK739441	MK739441	-	X	MK740305	MK740669	-	MK741227	-	-	MK742606
TTBO018	Geometridae	Ennominae	Boarmiini	Physocleora	sp	-	-	-	MK739442	MK739442	MK739693	MK739693	MK739693	-	-	MK741228	-	MK742048	MK742607
TTBO019	Geometridae	Ennominae	Cratoptera group	Melinodes	sp	-	-	-	MK739443	MK739443	MK739694	MK739694	MK739694	MK740670	-	MK741229	-	MK742049	MK742608
TTBO020	Geometridae	Sterrhinae	Cosymbiini	Cyclophora	sp	-	-	-	MK739444	MK739444	MK740018	MK740018	MK740018	MK740671	-	MK741230	-	MK742050	MK742609
TTCN003	Geometridae	Ennominae	Boarmiini	Ophthalmitis	irrorataria	-	-	-	MK739445	MK739445	MK740019	MK740019	MK740019	MK740672	-	MK741231	-	MK742051	MK742610
TTEU001	Geometridae	Ennominae	Boarmiini	Nychiodes	dalmatina	-	-	-	MK739446	MK739446	-	-	-	-	-	MK741232	-	MK742052	-
TTEU006	Geometridae	Ennominae	Boarmiini	Peribatodes	rhomboidaria	-	-	-	MK739447	MK739447	MK740020	MK740020	MK740020	MK740673	-	MK741233	-	MK742053	MK742611
TTEU007	Geometridae	Ennominae	Boarmiini	Selidosema	brunnearia	-	-	-	MK739448	MK739448	MK740247	-	-	MK740674	-	MK741234	-	MK742054	MK742612
TTEU008	Geometridae	Ennominae	Gnophini	Menophra	abruptaria	-	-	-	MK739449	MK739449	MK740021	MK740021	MK740021	MK740675	MK740906	MK741235	-	-	MK742613
TTEU009	Geometridae	Ennominae	Boarmiini	Peribatodes	correptaria	-	-	-	MK739450	MK739450	MK740248	-	-	MK740676	-	MK741236	-	MK742055	MK742614
TTEU010	Geometridae	Ennominae	Boarmiini	Ekboarmia	atlanticaria	-	-	-	MK739451	MK739451	MK740249	-	-	MK740677	MK740907	MK741237	-	MK742056	MK742615
TTEU013	Geometridae	Ennominae	Boarmiini	Sardocyrnia	fortunaria	-	-	-	MK739452	MK739452	MK740022	MK740022	MK740022	MK740678	-	MK741238	-	MK742057	MK742616
TTEU014	Geometridae	Ennominae	Boarmiini	Calamodes	occitanaria	-	-	-	MK739453	MK739453	MK740023	MK740023	MK740023	MK740679	MK740908	MK741239	-	MK742058	MK742617
TTEU015	Geometridae	Ennominae	Boarmiini	Selidosema	taeniolaria	-	-	-	MK739454	MK739454	MK740024	MK740024	MK740024	MK740680	-	MK741240	-	MK742059	MK742618
TTEU016	Geometridae	Ennominae	Boarmiini	Peribatodes	perversaria	-	-	-	MK739455	MK739455	MK740025	MK740025	MK740025	MK740681	-	MK741241	-	MK742060	MK742619
TTEU017	Geometridae	Ennominae	Boarmiini	Ecleora	solieraria	-	-	-	MK739456	MK739456	MK740250	-	-	MK740682	MK740909	MK741242	-	-	MK742620
TTEU019	Geometridae	Ennominae	Gnophini	Menophra	japygiaria	-	-	-	MK739457	MK739457	MK740251	-	-	MK740683	-	MK741243	-	-	MK742621
TTEU020	Geometridae	Ennominae	Boarmiini	Parectropis	similaria	-	-	-	MK739458	MK739458	MK740026	MK740026	MK740026	MK740684	-	MK741244	-	-	MK742622
TTEU021	Geometridae	Ennominae	Boarmiini	Eurranthis	plummistraria	-	-	-	MK739459	MK739459	MK740027	MK740027	MK740027	MK740685	-	MK741245	-	MK742061	MK742623
TTEU022	Geometridae	Ennominae	Boarmiini	Tephronia	sp	-	-	-	MK739624	-	MK740028	MK740028	MK740028	-	-	MK741246	-	MK742062	MK742624
TTEU023	Geometridae	Ennominae	Gnophini	Synopsia	sociaraia	-	-	-	MK739460	MK739460	MK740029	MK740029	MK740029	-	-	MK741247	-	MK742063	MK742625
TTEU024	Geometridae	Ennominae	Boarmiini	Afriberina	sp	-	-	-	MK739461	MK739461	MK740030	MK740030	MK740030	-	-	MK741248	-	MK742064	MK742626
TTLA001	Geometridae	Ennominae	Boarmiini	Amraica	solivagaria	-	-	-	MK739462	MK739462	MK740031	MK740031	MK740031	MK740686	MK740910	MK741249	-	MK742065	MK742627
TTLA002	Geometridae	Ennominae	Boarmiini	Cusiala	sp	-	-	-	MK739463	MK739463	MK740252	-	-	-	-	MK741250	-	-	-
TTLA005	Geometridae	Ennominae	Boarmiini	Xandrames	latiferaria	-	-	-	MK739464	MK739464	MK740253	-	-	MK740687	-	MK741251	-	MK742066	MK742628
TTLA006	Geometridae	Ennominae		Pseudalcis?	sp	-	-	-	MK739465	MK739465	MK740032	MK740032	MK740032	MK740688	-	MK741252	-	MK742067	MK742629
TTLA008	Geometridae	Ennominae	Boarmiini	Cleora	alienaria	-	-	-	MK739466	MK739466	MK740033	MK740033	MK740033	MK740689	MK740911	MK741253	-	MK742068	MK742630
TTLA009	Geometridae	Ennominae	Boarmiini	Hyposidra	altiviolescens	-	-	-	MK739467	MK739467	MK740034	MK740034	MK740034	MK740690	MK740912	MK741254	-	-	-
TTLA010	Geometridae	Ennominae	Boarmiini	Cusiala	sp	-	-	-	MK739468	MK739468	MK740254	-	-	MK740691	-	MK741255	-	MK742069	MK742631
TTLA013	Geometridae	Ennominae		Gen	sp	-	-	-	MK739469	MK739469	MK740255	-	-	MK740692	-	MK741256	-	MK742070	MK742632
TTLA017	Geometridae	Ennominae		Gen	sp	-	-	-	MK739470	MK739470	MK740256	-	-	MK740693	-	MK741257	-	MK742071	MK742633
TTLA020	Geometridae	Ennominae	Boarmiini	Hypomecis	glochinophora	-	-	-	MK739471	MK739471	MK740257	-	-	MK740694	MK740913	MK741258	-	-	MK742634
TTLA024	Geometridae	Ennominae	Boarmiini	Hyposidra	infixaria	-	-	-	MK739472	MK739472	MK740258	-	-	MK740695	MK740914	MK741259	-	MK742072	MK742635
TTLA026	Geometridae	Ennominae	Boarmiini	Racotis	boarmiaria	-	-	-	MK739473	MK739473	MK740259	-	-	MK740696	-	MK741260	-	MK742073	MK742636
TTLA027	Geometridae	Ennominae	Boarmiini	Ectropis	excellens	-	-	-	MK739474	MK739474	MK740260	-	-	MK740697	MK740915	MK741261	-	MK742074	MK742637
TTLA034	Geometridae	Ennominae	unassigned	Harutalcis	sp	-	-	-	MK739475	MK739475	MK740261	-	-	MK740698	-	MK741262	-	MK742075	MK742638
TTLA036	Geometridae	Ennominae	Boarmiini	Ectropis/Racotis	sp	-	-	-	MK739476	MK739476	MK740262	-	-	MK740699	-	-	-	MK742076	MK742639
TTNA002	Geometridae	Ennominae	Boarmiini	Stenoporpia	excelsaria	-	-	-	MK739477	MK739477	MK740263	-	-	MK740700	-	MK741263	-	MK742077	MK742640
TTNA004	Geometridae	Ennominae	Boarmiini	Hesperumia	latipennis	-	-	-	MK739478	MK739478	MK740035	MK740035	MK740035	MK740701	MK740916	MK741264	-	MK742078	MK742641
TTNA005	Geometridae	Ennominae	Boarmiini	Hesperumia	sulphuraria	-	-	-	MK739479	MK739479	MK740264	-	-	MK740702	-	MK741265	-	-	MK742642
TTNA008	Geometridae	Ennominae	Boarmiini	Dasyfidonia	avuncularia	-	-	-	MK739480	MK739480	MK740036	MK740036	MK740036	MK740703	-	MK741266	-	-	MK742643
TTNA009	Geometridae	Ennominae	Boarmiini	Glena	nigricaria	-	-	-	MK739481	MK739481	MK740265	-	-	MK740704	-	-	-	-	-
TTNA010	Geometridae	Ennominae	Boarmiini	Anavitrinella	pampinaria	-	-	-	MK739482	MK739482	MK740037	MK740037	MK740037	MK740705	-	MK741267	-	MK742079	MK742644
TTNA011	Geometridae	Ennominae	Boarmiini	Iridopsis	defectaria	-	-	-	MK739483	MK739483	MK740092	-	MK740092	MK740706	MK740917	MK741268	-	MK742080	MK742645
TTNA015	Geometridae	Ennominae	Boarmiini	Tornos	scolopacinaria	MK738232	MK738629	-	MK739484	MK739484	MK740038	MK740038	MK740038	MK740707	-	-	-	MK742081	MK742646
TTNA017	Geometridae	Ennominae	Boarmiini	Hypagyrtis	esther	-	-	-	MK739485	MK739485	MK740091	-	MK740091	MK740708	-	MK741269	-	MK742082	MK742647
TTNA018	Geometridae	Ennominae	Boarmiini	Glaucina	sp	-	-	-	MK739486	MK739486	MK740266	-	-	-	-	-	-	MK742083	MK742648
TTNA020	Geometridae	Ennominae	Boarmiini	Prionomelia	spododea	-	-	-	MK739487	MK739487	MK740267	-	-	-	-	-	-	-	MK742649
TTNA021	Geometridae	Ennominae	Boarmiini	Tracheops	bolteri	-	-	-	MK739488	MK739488	MK740039	MK740039	MK740039	-	-	-	-	-	MK742650
TTNA022	Geometridae	Ennominae	Boarmiini	Galenara	lixaria	-	-	-	MK739489	MK739489	MK740040	MK740040	MK740040	MK740709	-	MK741270	-	MK742084	MK742651
TTNA023	Geometridae	Ennominae	Boarmiini	Carphoides	inconspicuaria	-	-	-	MK739490	MK739490	MK740041	MK740041	MK740041	-	-	MK741271	-	-	MK742652
TTNG010	Geometridae	Ennominae	Boarmiini	Hyposidra	incomptaria	-	-	-	MK739491	MK739491	-	X	MK740296	MK740710	-	MK741272	-	MK742085	MK742653
TTNG012	Geometridae	Ennominae	Eutoeini	Zeheba	spectabilis	-	-	-	MK739492	MK739492	-	X	MK740306	MK740711	-	MK741273	-	MK742086	MK742654
TTNG013	Geometridae	Ennominae	Boarmiini	Bracca	rosenbergi	-	-	-	MK739493	MK739493	-	X	MK740285	-	-	MK741274	-	-	MK742655
TTNG015	Geometridae	Ennominae	unassigned	Paradromulia	xylinopa	-	-	-	MK739494	MK739494	MK740042	MK740042	MK740042	MK740712	-	MK741275	-	MK742087	MK742656
TTNG017	Geometridae	Ennominae	Boarmiini	Amblychia	angeronaria	-	-	-	MK739495	MK739495	MK740043	MK740043	MK740043	MK740713	-	MK741276	-	MK742088	MK742657
TTNG018	Geometridae	Ennominae	Boarmiini	Cleora	decisaria	-	-	-	MK739625	-	MK740044	MK740044	MK740044	MK740714	-	MK741277	-	-	MK742658
TTNG019	Geometridae	Ennominae	unassigned	Paradromulia	sp	-	-	-	MK739496	MK739496	MK740045	MK740045	MK740045	MK740715	-	MK741278	-	MK742089	MK742659
TTNG020	Geometridae	Ennominae	Gonodontini	Xylinophylla	maculata	-	-	-	MK739497	MK739497	MK740046	MK740046	MK740046	MK740716	-	MK741279	-	MK742090	MK742660
TTNG022	Geometridae	Ennominae	Boarmiini	Cleora	decisaria	-	-	-	MK739626	-	-	-	-	MK740717	-	-	-	-	MK742661
TTNG023	Geometridae	Ennominae	Boarmiini	Ectropis	bhurmitra	-	-	-	MK739498	MK739498	-	-	-	MK740718	-	MK741280	-	-	-
TTNG025	Geometridae	Ennominae	Caberini	Petelia	sp	-	-	-	MK739499	MK739499	MK740047	MK740047	MK740047	MK740719	-	MK741281	-	MK742091	MK742662
TTNG026	Geometridae	Ennominae	Boarmiini	Ruttellerona	pseudocessaria	-	-	-	MK739500	MK739500	MK740048	MK740048	MK740048	MK740720	-	MK741282	-	MK742092	MK742663
TTNG027	Geometridae	Ennominae	Boarmiini	Iulotrichia	semiumbrata	-	-	-	MK739501	MK739501	MK740268	-	-	MK740721	-	MK741283	-	-	-
TTNG028	Geometridae	Ennominae	Boarmiini	Cleora	repetita	-	-	-	MK739502	MK739502	MK740049	MK740049	MK740049	MK740722	-	MK741284	-	-	MK742664
TTNG030	Geometridae	Ennominae	Boarmiini	Cleora	illustraria	-	-	-	MK739503	MK739503	MK740050	MK740050	MK740050	MK740723	-	MK741285	-	-	MK742665
TTNG031	Geometridae	Ennominae	Caberini	Cassephyra	plenimargo	-	-	-	MK739504	MK739504	-	X	MK740286	MK740724	-	MK741286	-	MK742093	MK742666
TTNG040	Geometridae	Ennominae	Boarmiini	Craspedosis	hypanis	-	-	-	MK739505	MK739505	MK740269	-	-	MK740725	-	MK741287	-	MK742094	-
TTNG041	Geometridae	Sterrhinae	Rhodostrophiini	Pseuderythrolophus	bipunctatus	-	-	-	MK739506	MK739506	-	X	MK740304	-	-	MK741288	-	MK742095	MK742667
TTNG042	Geometridae	Ennominae	Boarmiini	Krananda	extranotata	-	-	-	MK739507	MK739507	MK740051	MK740051	MK740051	MK740726	-	MK741289	-	MK742096	MK742668
TTNG046	Geometridae	Ennominae	unassigned	Eubordeta	hypocala	-	-	-	MK739508	MK739508	-	X	MK740291	MK740727	-	MK741290	-	-	MK742669
TTNG049	Geometridae	Ennominae	Eutoeini	Luxiaria	rescripta	-	-	-	MK739509	MK739509	MK740052	MK740052	MK740052	MK740728	-	MK741291	-	MK742097	MK742670
TTNG054	Geometridae	Sterrhinae	Cosymbiini	Cyclophora	sp	-	-	-	MK739510	MK739510	MK740053	MK740053	MK740053	MK740729	-	MK741292	-	MK742098	MK742671
TTNG056	Geometridae	Oenochrominae	Oenochromini	Epidesmia	sp	-	-	-	MK739511	MK739511	-	X	MK740290	MK740730	-	MK741293	-	-	MK742672
TTUG002	Geometridae	Ennominae	Boarmiini	Hypomecis	intrusilinea	-	-	-	MK739512	MK739512	MK740054	MK740054	MK740054	MK740731	MK740918	MK741294	-	MK742099	MK742673
TTUG004	Geometridae	Ennominae	Boarmiini	Racotis	zebrina	-	-	-	MK739513	MK739513	MK740055	MK740055	MK740055	MK740732	-	-	-	MK742100	MK742674
TTUG005	Geometridae	Ennominae	Boarmiini	Mianthohora	fletcheri	-	-	-	MK739514	MK739514	-	X	MK740299	MK740733	MK740919	MK741295	-	MK742101	MK742675
TTUG007	Geometridae	Ennominae	Boarmiini	Afrobiston	gloriosaria	-	-	-	MK739515	MK739515	MK740056	MK740056	MK740056	MK740734	-	MK741296	-	-	MK742676
TTUG008	Geometridae	Ennominae	Boarmiini	Zeuctoboarmia	nr lemairei	-	-	-	MK739516	MK739516	MK740057	MK740057	MK740057	MK740735	-	MK741297	-	-	MK742677
TTUG010	Geometridae	Ennominae	Boarmiini	Colocleora	leucostephana	-	-	-	MK739517	MK739517	MK740058	MK740058	MK740058	MK740736	-	MK741298	-	MK742102	MK742678
TTUG012	Geometridae	Ennominae	Boarmiini	Colocleora	monogrammaria	-	-	-	MK739518	MK739518	MK740270	-	-	MK740737	-	-	-	-	MK742679
TTUG013	Geometridae	Ennominae	Boarmiini	Gen	sp	-	-	-	MK739519	MK739519	MK740059	MK740059	MK740059	MK740738	-	MK741299	-	MK742103	MK742680
TTUG014	Geometridae	Ennominae	Boarmiini	Xenimpia	nr flexuosa	-	-	-	MK739520	MK739520	MK740060	MK740060	MK740060	MK740739	-	-	-	MK742104	MK742681
TTUG015	Geometridae	Ennominae	Boarmiini	Geolyces	pennumbrata	-	-	-	MK739521	MK739521	MK740061	MK740061	MK740061	MK740740	-	MK741300	-	MK742105	MK742682
TTUG017	Geometridae	Ennominae	Boarmiini	Megadrepana	cinerea	-	-	-	MK739522	MK739522	MK740062	MK740062	MK740062	MK740741	MK740920	MK741301	-	MK742106	MK742683
TTUG018	Geometridae	Ennominae	Boarmiini	Geolyces	sylvana	-	-	-	MK739523	MK739523	MK740063	MK740063	MK740063	MK740742	-	MK741302	-	MK742107	-
TTUG019	Geometridae	Ennominae	Boarmiini	Miantochora	venerata	-	-	-	MK739524	MK739524	MK740064	MK740064	MK740064	MK740743	MK740921	MK741303	-	MK742108	MK742684
TTUG024	Geometridae	Ennominae	Caberini	Erastria	madecassaria	-	-	-	MK739525	MK739525	MK740065	MK740065	MK740065	MK740744	MK740766	MK741304	-	MK742109	MK742685
TTUG028	Geometridae	Ennominae	Boarmiini	Colocleora	sciabola	-	-	-	MK739526	MK739526	MK740271	-	-	-	-	MK741305	-	-	MK742686
TTUG029	Geometridae	Ennominae	Boarmiini	Aphilopota	nr fletcheri	-	-	-	MK739527	MK739527	MK740066	MK740066	MK740066	MK740745	MK740922	MK741306	-	-	MK742687
TTUG030	Geometridae	Ennominae	Boarmiini	Zeuctoboarmia	near bipandata	-	-	-	MK739528	MK739528	MK740067	MK740067	MK740067	MK740746	-	MK741307	-	-	MK742688
TTUG031	Geometridae	Ennominae	Boarmiini	Gen	sp	-	-	-	MK739529	MK739529	MK740272	-	-	MK740747	-	MK741308	-	MK742110	MK742689
TTUG032	Geometridae	Ennominae	Boarmiini	Colocleora	melancheima	-	-	-	MK739530	MK739530	MK740068	MK740068	MK740068	MK740748	-	MK741309	-	-	-
TTUG033	Geometridae	Ennominae	Boarmiini	Gen	sp	-	-	-	MK739627	-	MK740273	-	-	-	-	MK741310	-	-	-
TTUG034	Geometridae	Ennominae	Boarmiini	Colocleora	nr expansa	-	-	-	MK739531	MK739531	MK740274	-	-	MK740749	-	MK741311	-	MK742111	MK742690
TTUG035	Geometridae	Ennominae	Boarmiini	Geolyces	contenta	-	-	-	MK739532	MK739532	MK740069	MK740069	MK740069	MK740750	-	MK741312	-	MK742112	MK742691
TTUG036	Geometridae	Ennominae	Boarmiini	Colocleora	probola	-	-	-	MK739533	MK739533	MK740275	-	-	MK740751	-	MK741313	-	MK742113	MK742692
TTUG040	Geometridae	Ennominae	Boarmiini	Colocleora	potaenia	-	-	-	MK739534	MK739534	MK740070	MK740070	MK740070	MK740752	-	MK741314	-	-	MK742693
TTUG041	Geometridae	Ennominae	Boarmiini	Colocleora	splendens	-	-	-	MK739535	MK739535	MK740071	MK740071	MK740071	MK740753	-	MK741315	-	-	MK742694
TTUG042	Geometridae	Ennominae	Boarmiini	Colocleora	divisaria	-	-	-	MK739536	MK739536	MK740072	MK740072	MK740072	MK740754	-	MK741316	-	-	MK742695
TTUG043	Geometridae	Ennominae	Boarmiini	Geolyces	attesaria	-	-	-	MK739537	MK739537	MK740073	MK740073	MK740073	MK740755	MK740923	MK741317	-	-	MK742696
TTUG045	Geometridae	Ennominae	Boarmiini	Chorodna	ugandaria	-	-	-	MK739538	MK739538	MK740074	MK740074	MK740074	MK740756	-	MK741318	-	-	MK742697
TTUG047	Geometridae	Ennominae	Boarmiini	Geolyces	nr sanghana	-	-	-	MK739539	MK739539	MK740075	MK740075	MK740075	MK740757	-	-	-	-	MK742698
TTUG049	Geometridae	Ennominae	Boarmiini	Cleora	longifibulata	-	-	-	MK739540	MK739540	MK740076	MK740076	MK740076	MK740758	-	MK741319	-	-	MK742699
TTZA001	Geometridae	Ennominae	Boarmiini	Aphilopota	patulata	-	-	-	MK739541	MK739541	MK740077	MK740077	MK740077	MK740759	-	MK741320	-	-	MK742700
TTZA005	Geometridae	Ennominae	Gnophini	Menophra	obtusata	-	-	-	MK739542	MK739542	MK740078	MK740078	MK740078	MK740760	MK740924	MK741321	-	MK742114	MK742701
TTZA007	Geometridae	Ennominae	Boarmiini	Ascotis	reciprocaria	-	-	-	MK739543	MK739543	MK740079	MK740079	MK740079	MK740761	MK740925	MK741322	-	MK742115	MK742702
TTZA009	Geometridae	Ennominae	Cassymini	Zamarada	metallicata	-	-	-	MK739544	MK739544	MK740276	-	-	MK740762	-	MK741323	-	MK742116	MK742703
TTZA013	Geometridae	Ennominae	Caberini	Cabera	pseudognophos	-	-	-	MK739545	MK739545	MK740080	MK740080	MK740080	MK740763	-	MK741324	-	MK742117	MK742704
TTZA016	Geometridae	Ennominae	Lithinini	Larentioides	cacothemon	-	-	-	MK739546	MK739546	MK740081	MK740081	MK740081	MK740764	MK740926	MK741325	-	MK742118	-
USNM205989	Geometridae	Geometrinae	unassigned	Agathiopsis	maculata	-	-	LT674189	GU695811	-	-	-	-	-	-	-	-	LT674245	LT674270
USNM459884	Geometridae	Geometrinae	Pseudoterpniti	Pingasa	chlora	-	-	LT674180	KY370881	-	-	-	-	-	-	-	-	LT674232	LT674261
USNM494968a	Geometridae	Geometrinae	Geometrini	Albinospila	spAAB0430	-	-	LT674176	HM900600	-	-	-	-	-	-	-	-	LT674231	-
USNM500740	Geometridae	Geometrinae	Jodiini	Jodis	albifusa	-	-	LT674185	GU695746	-	-	-	-	-	-	-	-	LT674240	LT674266
USNM507892	Geometridae	Geometrinae	Geometrini	Oenospila	spAAB6770	-	-	LT674182	KY370882	-	-	-	-	-	-	-	-	LT674236	LT674263
USNM664273	Geometridae	Sterrhinae	Scopulini	Scopula	amala	-	-	-	KY370874	-	-	-	-	-	-	-	-	LT674233	LT674262
USNM703073	Geometridae	Geometrinae	Geometrini	Agathia	kuehni	-	-	-	GU695794	-	-	-	-	-	-	-	-	LT674254	LT674273
USNM703087	Geometridae	Ennominae	unassigned	Capasa	recensata	-	-	LT674173	GU695806	-	-	-	-	-	-	-	-	-	LT674256
V1	Geometridae	Ennominae	Macariini	Chiasmia	subcurvaria	-	-	-	MG767940	MG767940	MG768322	MG768322	MG768322	MG767708	-	-	-	MG767520	MG767356
V10	Geometridae	Ennominae	unassigned	Epigynopteryx	maculosata	-	-	-	MG767943	MG767943	MG768324	MG768324	MG768324	MG767711	MG768506	MG768117	-	-	MG767358
V12	Geometridae	Ennominae	unassigned	Mesothisa	sp.SH01	-	-	-	MG767941	MG767941	MG768323	MG768323	MG768323	MG767709	-	-	-	-	MG767357
V2	Geometridae	Ennominae	Cassymini	Zamarada	ilma	-	-	-	MG767944	MG767944	MG768325	MG768325	MG768325	MG767712	MG768507	MG768118	-	MG767522	MG767359
V3	Geometridae	Ennominae	Boarmiini	Cleora	tulbaghata	-	-	-	MG767945	MG767945	-	MG768326	MG768326	MG767713	MG768508	-	-	-	-
V5	Geometridae	Geometrinae	Microloxiini	Mixocera	albistrigata	-	-	MG768644	MG767947	MG767947	MG768328	MG768328	MG768328	MG767714	-	-	-	MG767523	MG767360
V8	Geometridae	Geometrinae	Geometrini	Agathia	confuscata	-	-	-	MG767948	MG767948	MG768329	MG768329	MG768329	MG767715	MG768509	MG768119	-	MG767524	-
Vz-Geo-0004	Geometridae	Oenochrominae	unassigned	Zanclopteryx	uniferata	-	-	-	-	-	-	-	-	-	-	MK741326	MK741681	-	MK742705
Vz-Geo-0005	Geometridae	Sterrhinae	Scopulini?	Pseudasellodes	nr fenestrari	-	-	-	MK739628	-	MK740277	-	-	-	-	MK741327	MK741682	MK742119	MK742706
Vz-Geo-0009	Geometridae	Ennominae	Nacophorini	Paradoxodes	subalbata	-	-	-	MK739629	-	MK740278	-	-	-	-	MK741328	MK741683	-	-
Vz-Geo-0010	Geometridae	Sterrhinae	unassigned	Semaeopus	varia	-	-	-	MK739547	MK739547	MK740082	MK740082	MK740082	-	-	MK741329	MK741684	MK742120	MK742707
Vz-Geo-013	Geometridae	Ennominae	Ourapterygini	Urepione	quadrilineata	MK738568	-	-	MK739630	-	MK740279	-	-	-	-	MK741330	MK741685	-	MK742708
Vz-Geo-014	Geometridae	Ennominae	Palyadini	Ophthalmoblysis	cinerea	MK738569	MK738896	-	MK739631	-	MK740280	-	-	-	-	MK741331	MK741686	MK742121	MK742709
Vz-Geo-016	Geometridae	Ennominae	Palyadini	Argyrotome	prospectata gr	MK738570	MK738897	-	MK739632	-	MK740281	-	-	MK740765	-	MK741332	-	MK742122	MK742710
ZooScr1	Geometridae	Sterrhinae	Lythriini	Lythria	plumularia	-	-	-	GQ857123	GQ857123	GQ857125	GQ857125	GQ857125	-	-	-	-	-	GQ857127
ZooScr2	Geometridae	Sterrhinae	Lythriini	Lythria	venustata	-	-	-	GQ857124	GQ857124	GQ857126	GQ857126	GQ857126	-	-	-	-	-	GQ857128
ZooScr3	Geometridae	Sterrhinae	Lythriini	Lythria	sanguinaria	-	-	-	EU443366	EU443366	EU443303	EU443303	EU443303	-	-	-	-	-	EU443323
ZSMDNATAX3951	Geometridae	Sterrhinae	Sterrhini	Arcobara	tergeminaria	MK738571	MK738898	-	MK739633	-	MK740083	MK740083	MK740083	-	-	MK741333	MK741687	MK742123	MK742711
ZSMDNATAX7809	Geometridae	Ennominae	unassigned	Mesedra	sp	MK738572	MK738899	-	MK739634	-	MK740084	MK740084	MK740084	-	-	MK741334	MK741688	-	MK742712
ZSMnDNA018	Geometridae	Larentiinae	unassigned	Nebula	ceres	MK738573	MK738900	-	MK739635	-	MK740085	MK740085	MK740085	-	MK740927	MK741335	MK741689	MK742124	MK742713
ZSMnDNA032	Geometridae	Ennominae	unassigned	Opisogonia	diffissata	MK738574	MK738901	-	MK739636	-	MK740086	MK740086	MK740086	-	MK740928	MK741336	MK741690	MK742125	MK742714
ZSMnDNA086	Geometridae	Ennominae	Nacophorini	Dentinalia	forsteri	MK738575	MK738902	-	MK739637	-	MK740087	MK740087	MK740087	-	MK740929	MK741337	MK741691	MK742126	MK742715
ZSMnDNA101	Geometridae	Ennominae	Lithinini	Tanagridia	fusca	MK738576	MK738903	-	MK739638	-	MK740088	MK740088	MK740088	-	MK740930	MK741338	MK741692	MK742127	MK742716
Non-geometrid taxa
05-srnp-19273	Sematuridae			Coronidia	orithea	-	-	GU828035	GU828523	GU828327	GU828869	-	GU829171	GU829715	GU829914	GU830247	-	GU830559	-
AYK-04-5215	Epicopeiidae			Epicopeia	hainesii	-	-	GU828052	GU828541	GU828343	GU828886	-	GU829186	-	GU829932	GU830264	-	GU830574	GU829448
MM09158	Epicopeiidae			Epicopeia	mencia	-	-	GU828302	GU828837	GU929801	GU829139	-	-	GU829899	GU830217	GU830529	-	GU830786	-
PseBi1	Pseudobistonidae	Pseudobistoninae	Pseudobistonini	Pseudobiston	pinratanai	-	-	KJ783459	KJ783460	KJ783460	KJ783461	-	KJ783461	KJ783462	KJ783463	-	-	KJ783464	KJ783465
RWH-96-0877	Sematuridae			Mania	lunus	-	-	GU828322	GU828862	GU929824	GU829165	-	GU829427	GU829912	GU830240	GU830554	-	GU830809	-
GB-Geo-019	Unknown		unassigned	Gen	sp	X	X	-	MK739234	MK739234	MK740177	-	-	MK740449	-	-	X	MK741806	MK742322
Br-Geo-0169	Uraniidae		unassigned	Gen	sp	X	X	MK738941	MK739112	MK739112	MK740125	-	-	MK740340	-	-	-	-	MK742192
Pe-Geo-0675	Uraniidae		unassigned	Gen	sp	X	X	MK739037	MK739608	-	MK739938	MK739938	MK739938	MK740593	-	-	-	-	MK742515
NW96-7	Uraniidae	Uraniinae	unassigned	Urania	leilus	-	-	EU141351	DQ018927	DQ018927	DQ018898	-	DQ018898	-	EU141589	EU141653	-	EU141430	DQ018868
MM09897	Uraniidae	Microniinae		Acropteris	sp	-	-	JF785275	GU828845	GU929809	GU829146	-	GU829413	-	GU830225	GU830536	-	GU830793	GU829694
MM09173	Uraniidae			Chrysiridia	ripheus	-	-	JF785274	GU828839	GU929803	GU829140	-	GU829410	GU829900	GU830219	GU830530	-	GU830788	GU829690
MM07632	Uraniidae	Epipleminae		Lobogethes	interrupta	-	-	GU828279	GU828807	GU929777	GU829112	-	GU829389	GU829882	GU830188	GU830506	-	-	GU829666
MM07630	Uraniidae			Phazaca	mutans	-	-	GU828278	GU828806	GU929776	GU829111	-	GU829388	GU829881	GU830187	GU830505	-	-	GU829665
MM09171	Uraniidae			Urapteroides	astheniata	-	-	GU828303	GU828838	GU929802	-	-	GU829409	-	GU830218	-	-	GU830787	GU829689
